# Supplementary material for: Whole-genome sequencing analysis of two heat-evolved Escherichia coli strains
Source: BMC Genomics. 2023 Mar 27;24:154. doi: 10.1186/s12864-023-09266-9 (PMC10044804; doi:10.1186/s12864-023-09266-9)
Supplement: Supplementary file 2 — Additional file 2. [file 12864_2023_9266_MOESM2_ESM.xlsx]

## Sheet: all bm28 and bm28 lysU changes
gene	product (bold = in P1 trans region)	only in 1 strain	gene before	prod before	gene after	prod after	Track Name	notes	Minimum	Length	Protein Effect	Name	Change	Reference Nucleotide(s)	Variant Nucleotide(s)	Amino Acid Change	CDS Codon Number	Variant Frequency	Variant P-Value (approximate)	Coverage	Polymorphism Type (bold = large change)	Tm (bold = <53.5)	deltadeltaG from dddun (pos=stab, neg=destab)	ddgun notes
yjhC	KpLE2 phage-like element; putative oxidoreductase YjhC						BM28		4516539	3	Deletion		(GAT)3 -> (GAT)2	GAT		D ->	280	1	0	182	Deletion (tandem repeat)	#N/A
ampE	protein AmpE						BM28		119985	1	Frame Shift		#NAME?	G			235	1	0	139	Deletion	55.0678
arfB	peptidyl-tRNA hydrolase, ribosome rescue factor						BM28		215141	1	Frame Shift		(A)8 -> (A)7	A			103	1	1.6e-254	94	Deletion (tandem repeat)	53.9624
mltD	membrane-bound lytic murein transglycosylase D						BM28		233628	1	Frame Shift		(T)6 -> (T)5	T			110	1	0	191	Deletion (tandem repeat)	#N/A
fadE	acyl-CoA dehydrogenase						BM28		241471	1	Frame Shift		(C)5 -> (C)4	C			611	1	6.3e-305	117	Deletion (tandem repeat)	58.2739
mdlA	ABC transporter family protein MdlA						BM28		478727	1	Frame Shift		(A)8 -> (A)7	A			234	1	1.0E-320	128	Deletion (tandem repeat)	#N/A
ybbD	putative uncharacterized protein YbbD						BM28		539470	1	Frame Shift		(T)8 -> (T)7	T			139	1	0	182	Deletion (tandem repeat)	#N/A
fepE	polysaccharide co-polymerase family protein FepE						BM28		628792	1	Frame Shift		(A)7 -> (A)6	A			42	1	0	161	Deletion (tandem repeat)	#N/A
pagP	Lipid IVA palmitoyltransferase						BM28		667207	1	Frame Shift		#NAME?	G			79	1	0	148	Deletion	#N/A
galK	galactokinase						BM28		799583	1	Frame Shift		(T)4 -> (T)3	T			271	1	4e-276	102	Deletion (tandem repeat)	54.4297
clsB	cardiolipin synthase B	BM28					BM28		834111	1	Frame Shift		(T)4 -> (T)3	T			15	1	6.3E-314	116	Deletion (tandem repeat)	#N/A
elfG	putative fimbrial-like adhesin protein						BM28		1012639	1	Frame Shift		(G)7 -> (G)6	G			140	1	4.0E-310	119	Deletion (tandem repeat)	#N/A
narX	sensory histidine kinase NarX						BM28		1286278	0	Frame Shift	T	(T)6 -> (T)7		T		586	1	0	132	Insertion (tandem repeat)	#N/A
recE	Rac prophage; exonuclease VIII, ds DNA exonuclease, 5' --> 3' specific	BM28					BM28		1426315	1	Frame Shift		(T)6 -> (T)5	T			496	1	3.2e-268	107	Deletion (tandem repeat)	#N/A
ydaU	Rac prophage; DUF1376 domain-containing protein YdaU	BM28					BM28		1432066	0	Frame Shift	C	(C)7 -> (C)8		C		178	1	3.2E-319	91	Insertion (tandem repeat)	#N/A
ydcO	putative transport protein YdcO						BM28		1515729	1	Frame Shift		(A)6 -> (A)5	A			256	1	1e-190	76	Deletion (tandem repeat)	#N/A
lsrF	3-hydroxy-2,4-pentadione 5-phosphate thiolase						BM28		1616577	0	Frame Shift	A	(A)7 -> (A)8		A		21	1	0	188	Insertion (tandem repeat)	71.3724
slyA	DNA-binding transcriptional dual regulator SlyA						BM28		1731030	1	Frame Shift		-C	C			70	1	0	173	Deletion	51.7012
nimR	DNA-binding transcriptional repressor NimR						BM28		1885471	1	Frame Shift		(C)6 -> (C)5	C			174	1	3.2e-223	89	Deletion (tandem repeat)	#N/A
cheR	chemotaxis protein methyltransferase						BM28		1979117	1	Frame Shift		(C)4 -> (C)3	C			221	1	0	128	Deletion (tandem repeat)	#N/A
gatC	galactitol-specific PTS enzyme IIC component						BM28		2183778	2	Frame Shift		#NAME?	CC			305	1	5e-295	109	Deletion	64.3959
menC	o-succinylbenzoate synthase						BM28		2386333	1	Frame Shift		(C)5 -> (C)4	C			15	1	1.6e-268	103	Deletion (tandem repeat)	55.7181
bcp	thiol peroxidase						BM28		2611024	1	Frame Shift		(C)5 -> (C)4	C			44	1	0	177	Deletion (tandem repeat)	52.55
upp	uracil phosphoribosyltransferase						BM28		2630850	0	Frame Shift	T	(T)6 -> (T)7		T		147	1	0	131	Insertion (tandem repeat)	64.7343
ypjA	adhesin-like autotransporter YpjA						BM28		2792807	2	Frame Shift		#NAME?	CC			112	1	0	240	Deletion	#N/A
umpG	broad specificity 5'(3')-nucleotidase and polyphosphatase						BM28		2880593	0	Frame Shift	G	(G)5 -> (G)6		G		33	1	0	154	Insertion (tandem repeat)	#N/A
yggN	putative EcfF						BM28		3111454	1	Frame Shift		(C)7 -> (C)6	C			195	1	3.2e-298	119	Deletion (tandem repeat)	52.1661
mtr	tryptophan:H(+) symporter Mtr						BM28		3315229	0	Frame Shift	C	(C)7 -> (C)8		C		335	1	4e-293	86	Insertion (tandem repeat)	#N/A
glpR	DNA-binding transcriptional repressor GlpR						BM28		3570871	0	Frame Shift	G	#NAME?		G		51	1	0	130	Insertion	53.7486
gadW	DNA-binding transcriptional dual regulator GadW						BM28		3674779	0	Frame Shift	G	(G)6 -> (G)7		G		86	0.991	0	110	Insertion (tandem repeat)	#N/A
bcsB	cellulose synthase periplasmic subunit						BM28		3702984	1	Frame Shift		(C)4 -> (C)3	C			13	1	0	152	Deletion (tandem repeat)	#N/A
atpC	ATP synthase F1 complex subunit epsilon						BM28		3925983	0	Frame Shift	T	(T)6 -> (T)7		T		136	1	0	95	Insertion (tandem repeat)	64.913
gpp	guanosine-5'-triphosphate,3'-diphosphate phosphatase						BM28		3973487	0	Frame Shift	G	(G)3 -> (G)4		G		387	1	1e-301	86	Insertion (tandem repeat)	#N/A
yjdI	PF06902 family protein YjdI	BM28					BM28		4362283	1	Frame Shift		(G)5 -> (G)4	G			9	1	0	225	Deletion (tandem repeat)	55.3197
dcuA	C4-dicarboxylate transporter DcuA	BM28					BM28		4377133	0	Frame Shift	C	(C)6 -> (C)7		C		19	1	3.2e-284	81	Insertion (tandem repeat)	63.6649
serB	phosphoserine phosphatase						BM28		4636240	1	Frame Shift		(G)5 -> (G)4	G			311	1	2.5e-263	101	Deletion (tandem repeat)	54.2768
yacH	DUF3300 domain-containing protein YacH	BM28					BM28		131153	1	None	T	C -> T	C	T		36	1	0	100	SNP (transition)	#N/A
fhuA	ferrichrome outer membrane transporter/phage receptor						BM28		168101	1	None	T	G -> T	G	T		206	1	0	133	SNP (transversion)	69.8695
yafL	NlpC/P60 family protein YafL						BM28		246747	1	None	T	G -> T	G	T		12	1	0	214	SNP (transversion)	#N/A
mhpT	3-hydroxyphenylpropionate/3- hydroxycinnamate:H(+) symporter	BM28					BM28		376361	1	None	C	G -> C	G	C		301	1	1e-306	90	SNP (transversion)	#N/A
hemH	ferrochelatase						BM28		509054	1	None	T	C -> T	C	T		195	1	0	160	SNP (transition)	54.7471
qmcA	PHB domain-containing protein						BM28		526018	1	None	A	G -> A	G	A		57	1	0	124	SNP (transition)	58.4688
rpsA	30S ribosomal subunit protein S1	BM28					BM28		972628	1	None	T	C -> T	C	T		73	0.704	2e-217	98	SNP (transition)	53.5492
mukB	chromosome partitioning protein MukB						BM28		990862	1	None	C	T -> C	T	C		1374	1	0	103	SNP (transition)	51.217
rlmL	fused 23S rRNA m(2)G2445 methyltransferase and 23S rRNA m(7)G2069 methyltransferase						BM28		1019752	1	None	T	C -> T	C	T		498	1	0	107	SNP (transition)	51.3206
flgA	flagellar basal body P-ring formation protein FlgA						BM28		1141276	1	None	T	C -> T	C	T		1	1	0	145	SNP (transition)	#N/A
dadA	D-amino acid dehydrogenase						BM28		1248549	1	None	T	C -> T	C	T		188	1	1.0E-315	90	SNP (transition)	61.9756
narK	nitrate:nitrite antiporter NarK	BM28					BM28		1288668	1	None	T	C -> T	C	T		99	0.63	0	189	SNP (transition)	#N/A
topA	DNA topoisomerase 1	BM28					BM28		1343460	1	None	T	C -> T	C	T		666	1	3.2e-193	55	SNP (transition)	51.2584
lhr	putative ATP-dependent helicase Lhr						BM28		1741451	1	None	A	G -> A	G	A		650	1	0	111	SNP (transition)	#N/A
gmd	GDP-mannose 4,6-dehydratase						BM28		2137839	1	None	A	G -> A	G	A		297	1	1e-245	70	SNP (transition)	#N/A
dgcE	putative diguanylate cyclase DgcE						BM28		2154184	1	None	A	G -> A	G	A		168	1	0	140	SNP (transition)	#N/A
hyfF	hydrogenase 4 component F						BM28		2618021	1	None	C	T -> C	T	C		230	1	0	161	SNP (transition)	#N/A
ygaZ	L-valine exporter subunit YgaZ						BM28		2820331	1	None	C	T -> C	T	C		100	1	0	94	SNP (transition)	#N/A
alaS	alanine--tRNA ligase/DNA-binding transcriptionalrepressor						BM28		2831839	1	None	C	G -> C	G	C		196	1	0	120	SNP (transversion)	56.2133
yggF	fructose 1,6-bisphosphatase YggF	BM28					BM28		3086376	1	None	A	G -> A	G	A		74	1	1e-280	80	SNP (transition)	#N/A
yhfG	DUF2559 domain-containing protein YhfG						BM28		3502009	1	None	T	C -> T	C	T		9	1	3.2E-312	89	SNP (transition)	#N/A
malP	maltodextrin phosphorylase						BM28		3560960	1	None	A	G -> A	G	A		643	1	3.2e-298	85	SNP (transition)	59.793
ilvB	acetohydroxy acid synthase I subunit IlvB						BM28		3861598	1	None	T	C -> T	C	T		534	1	0	105	SNP (transition)	55.2054
bglF	beta-glucoside specific PTS enzyme II/BglG kinase/BglG phosphatase						BM28		3914426	1	None	A	G -> A	G	A		529	1	0	171	SNP (transition)	#N/A
aslB	putative anaerobic sulfatase maturation enzyme AslB						BM28		3994515	1	None	G	A -> G	A	G		381	1	0	119	SNP (transition)	#N/A
yiiD	putative acetyltransferase YiiD						BM28		4087869	1	None	T	C -> T	C	T		2	1	0	167	SNP (transition)	51.756
fdoG	formate dehydrogenase O subunit alpha						BM28		4095506	1	None	T	C -> T	C	T		244	1	0	103	SNP (transition)	84.5678
arpA	regulator of acetyl CoA synthetase						BM28		4231319	1	None	C	T -> C	T	C		528	1	0	173	SNP (transition)	#N/A
phnG	carbon-phosphorus lyase core complex subunit PhnG						BM28		4331896	1	None	T	C -> T	C	T		72	1	0	98	SNP (transition)	#N/A
rsmC	16S rRNA m(2)G1207 methyltransferase						BM28		4617408	1	None	A	G -> A	G	A		236	1	1e-287	82	SNP (transition)	54.6492
yjjW	putative glycyl-radical enzyme activating enzymeYjjW						BM28		4625752	1	None	T	C -> T	C	T		69	1	0	194	SNP (transition)	#N/A
eco	serine protease inhibitor ecotin						BM28		2314320	1	Start Codon Loss		(A)7 -> (A)6	A		M ->	1	1	1.6e-255	98	Deletion (tandem repeat)	60.1163
araD	L-ribulose-5-phosphate 4-epimerase AraD						BM28		66294	1	Substitution	A	G -> A	G	A	A -> V	86	1	0	112	SNP (transition)	#N/A
ampE	protein AmpE						BM28		119746	1	Substitution	G	A -> G	A	G	T -> A	156	1	0	162	SNP (transition)	55.0678	-0.1
dksA	RNA polymerase-binding transcription factor DksA						BM28		160337	1	Substitution	T	C -> T	C	T	D -> N	90	1	0	119	SNP (transition)	64.176	0.1
fhuA	ferrichrome outer membrane transporter/phage receptor						BM28		168123	1	Substitution	C	A -> C	A	C	S -> R	214	1	0	120	SNP (transversion)	69.8695	0.5
dgt	dGTP triphosphohydrolase						BM28		179453	1	Substitution	A	G -> A	G	A	V -> I	73	1	1e-280	80	SNP (transition)	56.7955	-0.7
tsf	protein chain elongation factor EF-Ts						BM28		191197	1	Substitution	G	A -> G	A	G	Q -> R	114	1	1e-175	50	SNP (transition)	66.2866	0.1
mltD	membrane-bound lytic murein transglycosylase D						BM28		233544	1	Substitution	T	C -> T	C	T	A -> T	138	1	0	183	SNP (transition)	#N/A
tauA	taurine ABC transporter periplasmic binding protein	BM28					BM28		385776	1	Substitution	A	C -> A	C	A	A -> D	182	1	0	93	SNP (transversion)	#N/A
dxs	1-deoxy-D-xylulose-5-phosphate synthase						BM28		448859	1	Substitution	C	T -> C	T	C	M -> V	159	1	0	101	SNP (transition)	54.2066	-0.1
cyoD	cytochrome bo3 ubiquinol oxidase subunit 4						BM28		457066	1	Substitution	G	A -> G	A	G	I -> T	46	1	0	197	SNP (transition)	#N/A
cyoB	cytochrome bo3 ubiquinol oxidase subunit 1						BM28		458270	1	Substitution	A	G -> A	G	A	L -> F	510	1	0	173	SNP (transition)	68.4379	-0.3
tig	trigger factor						BM28		464476	1	Substitution	A	G -> A	G	A	R -> H	63	1	0	129	SNP (transition)	49.7954	-0.4
acrB	multidrug efflux pump RND permease AcrB						BM28		490629	1	Substitution	T	C -> T	C	T	M -> I	977	1	0	122	SNP (transition)	65.5162	0.6	both together 0.2
acrB	multidrug efflux pump RND permease AcrB						BM28		492563	1	Substitution	T	C -> T	C	T	V -> M	333	1	1e-252	72	SNP (transition)	65.5162	-0.2	both together 0.2
pheP	phenylalanine:H(+) symporter PheP						BM28		612648	1	Substitution	G	A -> G	A	G	Y -> C	92	1	0	143	SNP (transition)	#N/A
kdpB	K(+) transporting P-type ATPase subunit KdpB						BM28		736071	1	Substitution	A	G -> A	G	A	R -> C	461	1	0	115	SNP (transition)	#N/A
sucA	subunit of E1(0) component of 2-oxoglutarate dehydrogenase						BM28		770420	1	Substitution	G	A -> G	A	G	T -> A	434	1	0	121	SNP (transition)	51.113	0
ybhJ	putative hydratase YbhJ						BM28		814077	1	Substitution	A	C -> A	C	A	L -> I	54	1	0	137	SNP (transversion)	#N/A
deoR	DNA-binding transcriptional repressor DeoR						BM28		893055	1	Substitution	T	C -> T	C	T	G -> E	32	1	0	118	SNP (transition)	54.3303	0
rlmC	23S rRNA m(5)U747 methyltransferase						BM28		909548	1	Substitution	T	C -> T	C	T	R -> C	206	1	0	173	SNP (transition)	#N/A
cydC	glutathione/L-cysteine ABC exporter subunit CydC						BM28		939064	1	Substitution	A	G -> A	G	A	R -> C	183	1	0	125	SNP (transition)	58.2441	0
pncB	nicotinate phosphoribosyltransferase						BM28		1000031	1	Substitution	A	C -> A	C	A	E -> D	247	1	0	130	SNP (transversion)	53.3122	-0.3
gfcE	putative exopolysaccharide export lipoprotein GfcE						BM28		1055401	1	Substitution	T	C -> T	C	T	R -> H	273	1	0	138	SNP (transition)	#N/A
torA	trimethylamine N-oxide reductase 1						BM28		1071894	1	Substitution	T	C -> T	C	T	R -> C	742	1	0	145	SNP (transition)	#N/A
putP	proline:Na(+) symporter						BM28		1090672	1	Substitution	T	C -> T	C	T	A -> V	318	1	0	126	SNP (transition)	60.2669	2
csgC	inhibitor of CsgA amyloid formation						BM28		1115445	1	Substitution	A	G -> A	G	A	V -> M	24	1	0	399	SNP (transition)	#N/A
oppC	murein tripeptide ABC transporter/oligopeptide ABC transporter inner membrane subunit OppC						BM28		1314841	1	Substitution	T	C -> T	C	T	A -> V	198	1	0	137	SNP (transition)	63.4981	0.1
clsA	cardiolipin synthase A						BM28		1318838	1	Substitution	G	A -> G	A	G	W -> R	75	1	0	117	SNP (transition)	55.9043	-0.1
ycjX	DUF463 domain-containing protein YcjX	BM28					BM28		1395363	1	Substitution	T	C -> T	C	T	R -> C	278	1	0	172	SNP (transition)	55.8528	-0.8
abgB	p-aminobenzoyl-glutamate hydrolase subunit B						BM28		1412545	1	Substitution	G	A -> G	A	G	Y -> H	376	1	0	99	SNP (transition)	#N/A
ynbE	lipoprotein YnbE	BM28					BM28		1456127	1	Substitution	T	C -> T	C	T	T -> M	9	1	0	127	SNP (transition)	55.367	0.6
trg	methyl-accepting chemotaxis protein Trg						BM28		1503020	1	Substitution	A	G -> A	G	A	A -> T	46	1	0	175	SNP (transition)	#N/A
ydcL	DUF3313 domain-containing lipoprotein YdcL	BM28					BM28		1513118	1	Substitution	G	A -> G	A	G	T -> A	83	1	0	134	SNP (transition)	#DIV/0!
rnd	RNase D						BM28		1898118	1	Substitution	A	G -> A	G	A	P -> S	97	1	0	108	SNP (transition)	51.9365	-0.9
mntP	Mn(2(+)) exporter						BM28		1916176	1	Substitution	A	G -> A	G	A	G -> D	25	1	0	110	SNP (transition)	#N/A
kdgR	DNA-binding transcriptional repressor KdgR						BM28		1920319	1	Substitution	T	C -> T	C	T	E -> K	66	1	0	88	SNP (transition)	55.7636	0
lpxM	myristoyl-acyl carrier protein-dependent acyltransferase						BM28		1950128	1	Substitution	G	A -> G	A	G	F -> L	161	1	0	117	SNP (transition)	57.1805	-0.4
yedS	putative outer membrane protein YedS, N-terminalfragment						BM28		2044494	1	Substitution	C	T -> C	T	C	V -> A	10	1	0	277	SNP (transition)	62.9358	n/a	part of signal peptide
mdtD	putative multidrug efflux pump MdtD						BM28		2172836	1	Substitution	A	G -> A	G	A	V -> M	320	1	0	114	SNP (transition)	#N/A
yfaL	putative autotransporter adhesin YfaL						BM28		2354146	1	Substitution	C	T -> C	T	C	T -> A	147	1	0	180	SNP (transition)	#N/A
glpB	anaerobic glycerol-3-phosphate dehydrogenase subunit B	BM28					BM28		2365853	1	Substitution	A	G -> A	G	A	A -> T	392	0.98	0	99	SNP (transition)	56.7279	0
arnA	fused UDP-4-amino-4-deoxy-L-arabinose formyltransferase/UDP-glucuronate dehydrogenase						BM28		2379997	1	Substitution	C	T -> C	T	C	L -> P	515	1	0	148	SNP (transition)	#N/A
yfcA	conserved inner membrane protein YfcA						BM28		2455944	1	Substitution	A	G -> A	G	A	S -> F	11	1	1e-266	76	SNP (transition)	#N/A
eutK	putative structural protein, ethanolamine utilization microcompartment						BM28		2566007	1	Substitution	G	A -> G	A	G	V -> A	46	0.989	2.8E-310	90	SNP (transition)	#N/A
yfhL	putative 4Fe-4S cluster-containing protein YfhL						BM28		2710318	1	Substitution	T	C -> T	C	T	H -> Y	81	1	0	371	SNP (transition)	57.3233	0.2
ygaM	DUF883 domain-containing protein YgaM						BM28		2810666	1	Substitution	A	G -> A	G	A	G -> S	36	0.992	0	119	SNP (transition)	63.0261	0.3
pcm	L-isoaspartate protein carboxylmethyltransferasetype II						BM28		2879702	1	Substitution	T	C -> T	C	T	R -> Q	78	1	0	147	SNP (transition)	51.8341	-0.5
barA	sensory histidine kinase BarA						BM28		2927491	1	Substitution	A	G -> A	G	A	D -> N	674	1	0	110	SNP (transition)	#N/A
ygdI	DUF903 domain-containing lipoprotein YgdI						BM28		2953401	1	Substitution	T	C -> T	C	T	D -> N	54	1	0	188	SNP (transition)	59.2122	-0.2
csdA	cysteine sulfinate desulfinase						BM28		2954224	1	Substitution	T	C -> T	C	T	T -> I	158	1	2.5e-303	89	SNP (transition)	62.848	0.1
tcdA	tRNA threonylcarbamoyladenosine dehydratase						BM28		2955773	1	Substitution	A	G -> A	G	A	T -> M	162	1	0	141	SNP (transition)	55.0565	0
ptsP	phosphoenolpyruvate-protein phosphotransferase PtsP						BM28		2977480	1	Substitution	T	C -> T	C	T	G -> D	457	1	0	130	SNP (transition)	52.5355	-0.5
mutH	DNA mismatch repair protein MutH						BM28		2980408	1	Substitution	T	G -> T	G	T	S -> I	111	1	0	128	SNP (transversion)	53.779	-0.3
qseB	DNA-binding transcriptional activator QseB	BM28					BM28		3180867	1	Substitution	A	G -> A	G	A	V -> M	209	0.606	1.7e-252	137	SNP (transition)	#N/A
tdcD	propionate kinase	BM28					BM28		3272889	1	Substitution	C	T -> C	T	C	N -> S	396	0.266	6.4e-122	177	SNP (transition)	#N/A
pnp	polynucleotide phosphorylase						BM28		3320442	1	Substitution	C	T -> C	T	C	N -> S	381	1	0	161	SNP (transition)	59.2067	-0.1
truB	tRNA pseudouridine(55) synthase						BM28		3322454	1	Substitution	A	G -> A	G	A	P -> S	247	1	0	152	SNP (transition)	53.7339	0.2
murA	UDP-N-acetylglucosamine 1-carboxyvinyltransferase	BM28					BM28		3346881	1	Substitution	A	G -> A	G	A	T -> M	10	1	0	137	SNP (transition)	62.2956	0.4
arcB	sensory histidine kinase ArcB						BM28		3362777	1	Substitution	A	G -> A	G	A	H -> Y	222	1	0	98	SNP (transition)	51.3516	0
yhcA	putative fimbrial chaperone YhcA						BM28		3373121	1	Substitution	A	G -> A	G	A	A -> T	199	0.995	0	210	SNP (transition)	52.9375	0.1
nanT	N-acetylneuraminate:H(+) symporter						BM28		3382103	1	Substitution	A	G -> A	G	A	A -> V	296	0.994	0	170	SNP (transition)	57.6038	0.7
yhdJ	DNA adenine methyltransferase						BM28		3422329	1	Substitution	G	A -> G	A	G	T -> A	88	1	0	163	SNP (transition)	#N/A
rpsH	30S ribosomal subunit protein S8						BM28		3456924	1	Substitution	A	G -> A	G	A	R -> C	13	1	0	130	SNP (transition)	52.4485	-0.5
rplC	50S ribosomal subunit protein L3						BM28		3462777	1	Substitution	T	C -> T	C	T	V -> I	189	1	0	137	SNP (transition)	56.4918	0.1
dam	DNA adenine methyltransferase						BM28		3525857	1	Substitution	T	C -> T	C	T	A -> T	158	1	0	153	SNP (transition)	52.2803	0.2
yhhT	putative transporter YhhT						BM28		3622344	1	Substitution	C	T -> C	T	C	V -> A	22	1	0	131	SNP (transition)	#N/A
yhiI	putative membrane fusion protein YhiI						BM28		3639997	1	Substitution	T	C -> T	C	T	E -> K	341	1	1e-294	84	SNP (transition)	54.6369	-0.1
yhiN	putative oxidoreductase YhiN						BM28		3646981	1	Substitution	A	G -> A	G	A	T -> I	282	1	0	121	SNP (transition)	51.6581	0.7
yhjX	putative pyruvate transporter	BM28					BM28		3721543	1	Substitution	C	T -> C	T	C	M -> V	294	1	0	122	SNP (transition)	59.8585	0.5
yiaM	2,3-diketo-L-gulonate:Na(+) symporter - membranesubunit						BM28		3755035	1	Substitution	A	G -> A	G	A	G -> D	98	1	0	179	SNP (transition)	#N/A
tdh	threonine dehydrogenase						BM28		3801492	1	Substitution	C	T -> C	T	C	H -> R	90	1	0	122	SNP (transition)	63.4098	0
cbrB	putative inner membrane protein						BM28		3908000	1	Substitution	C	T -> C	T	C	V -> A	27	1	0	235	SNP (transition)	#N/A
mnmG	5-carboxymethylaminomethyluridine-tRNA synthase subunit MnmG	BM28					BM28		3934803	1	Substitution	T	C -> T	C	T	D -> N	416	0.279	1.1e-94	129	SNP (transition)	54.0611	0
viaA	protein ViaA	BM28					BM28		3938589	1	Substitution	G	A -> G	A	G	L -> P	477	1	3.2E-319	91	SNP (transition)	#N/A
gpp	guanosine-5'-triphosphate,3'-diphosphate phosphatase						BM28		3973400	1	Substitution	A	C -> A	C	A	Q -> H	415	1	0	122	SNP (transversion)	#N/A
rho	transcription termination factor Rho						BM28		3977118	1	Substitution	T	C -> T	C	T	T -> I	96	1	0	127	SNP (transition)	54.1496	0.6
yzcX	protein YzcX						BM28		4004550	1	Substitution	T	G -> T	G	T	A -> S	96	1	0	203	SNP (transversion)	#N/A
metE	cobalamin-independent homocysteine transmethylase	BM28					BM28		4024597	1	Substitution	T	C -> T	C	T	P -> L	377	1	0	117	SNP (transition)	#N/A
yiiD	putative acetyltransferase YiiD						BM28		4088300	1	Substitution	T	C -> T	C	T	T -> M	146	1	3.2e-277	79	SNP (transition)	51.756	0.1
cpxR	DNA-binding transcriptional dual regulator CpxR						BM28		4115813	1	Substitution	A	C -> A	C	A	E -> D	91	1	0	134	SNP (transversion)	55.2854	-0.2
eptC	phosphoethanolamine transferase EptC						BM28		4159243	1	Substitution	A	C -> A	C	A	D -> Y	480	1	0	223	SNP (transversion)	57.6484	0.6
rpoC	RNA polymerase subunit beta'						BM28		4197548	1	Substitution	T	C -> T	C	T	A -> V	595	1	0	148	SNP (transition)	59.6726	0.6	both together 0.6
rpoC	RNA polymerase subunit beta'						BM28		4199168	1	Substitution	T	C -> T	C	T	T -> I	1135	1	0	131	SNP (transition)	59.6726	0	both together 0.6
thiE	thiamine phosphate synthase						BM28		4204457	1	Substitution	T	C -> T	C	T	A -> T	55	1	0	110	SNP (transition)	#N/A
dnaB	replicative DNA helicase						BM28		4275518	1	Substitution	T	C -> T	C	T	P -> S	264	1	0	94	SNP (transition)	52.0188	0.3
alr	alanine racemase 1						BM28		4276204	1	Substitution	T	C -> T	C	T	A -> V	3	1	0	128	SNP (transition)	51.6808	0.2
mdtP	putative multidrug efflux pump outer membrane channel						BM28		4311366	1	Substitution	G	A -> G	A	G	V -> A	27	1	0	113	SNP (transition)	#N/A
phnK	carbon-phosphorus lyase subunit PhnK						BM28		4328636	1	Substitution	T	C -> T	C	T	A -> T	182	1	0	98	SNP (transition)	#N/A
dsbD	protein disulfide oxidoreductase - DsbDreduced	BM28					BM28		4375454	1	Substitution	T	C -> T	C	T	A -> T	2	1	0	145	SNP (transition)	58.3471	n/a	part of signal peptide
tamB	translocation and assembly module subunit TamB						BM28		4458062	1	Substitution	A	T -> A	T	A	V -> E	1179	1	0	189	SNP (transversion)	63.1277	-0.7
yjhB	putative sialic acid transporter						BM28		4515575	1	Substitution	G	A -> G	A	G	Y -> C	368	1	0	187	SNP (transition)	#N/A
yjiV	putative uncharacterized protein YjiV						BM28		4587059	1	Substitution	G	C -> G	C	G	T -> S	837	1	0	117	SNP (transversion)	#N/A
lgoR	putative DNA-binding transcriptional regulator LgoR						BM28		4606208	1	Substitution	A	G -> A	G	A	A -> V	20	1	0	163	SNP (transition)	#N/A
deoA	thymidine phosphorylase						BM28		4628726	1	Substitution	A	G -> A	G	A	G -> D	28	1	0	103	SNP (transition)	57.607	-0.1
caiT	L-carnitine:gamma-butyrobetaine antiporter						BM28		41728	1	Truncation	T	C -> T	C	T		68	1	0	285	SNP (transition)	#N/A
pagP	Lipid IVA palmitoyltransferase						BM28		667307	1	Truncation	G	C -> G	C	G		112	1	0	107	SNP (transversion)	#N/A
yciE	DUF892 domain-containing protein YciE						BM28		1325225	1	Truncation	A	G -> A	G	A		139	1	0	191	SNP (transition)	65.4378
marB	multiple antibiotic resistance protein						BM28		1630470	1	Truncation	T	C -> T	C	T		23	1	0	146	SNP (transition)	#N/A
pitA	metal phosphate:H(+) symporter PitA						BM28		3649211	1	Truncation	A	G -> A	G	A		385	1	0	128	SNP (transition)	67.4028
cutA	copper binding protein CutA	BM28					BM28		4375454	1	Truncation	T	C -> T	C	T		106	1	0	145	SNP (transition)	#N/A
			leuL	leu operon leader peptide	leuO	DNA-binding transcriptional dual regulator LeuO	BM28		83908	1		T	C -> T	C	T			1	0	171	SNP (transition)
dinB	DNA polymerase IV						BM28		251353	122752											123 kb del	#N/A
			mhpE	4-hydroxy-2-oxovalerate aldolase	mhpT	3-hydroxyphenylpropionate/3- hydroxycinnamate:H(+) symporter	BM28		374966	80											indel (mhpE/mhpT)
			frmR	DNA-binding transcriptional repressor FrmR	yaiO	outer membrane protein YaiO	BM28		380021	2			(GG)5 -> (GG)4	GG				0.991	0	218	Deletion (tandem repeat)
			yajI	putative lipoprotein YajI	nrdR	NrdR transcriptional repressor	BM28		442154	1		T	C -> T	C	T			1	3.2e-305	87	SNP (transition)
		BM28	ybbP	putative ABC transporter membrane subunit YbbP	rhsD	protein RhsD	BM28		533630	1			(T)9 -> (T)8	T				0.777	0	188	Deletion (tandem repeat)
nmpC	DLP12 prophage; putative outer membrane porin NmpC						BM28		587099	32											IS10R insertion	54.0758
			rna	RNase I	citT	citrate:succinate antiporter	BM28		655425	1		C	T -> C	T	C			1	0	206	SNP (transition)
			cspE	transcription antiterminator and regulator of RNA stability	crcB	F(-) channel	BM28		667964	1			(T)8 -> (T)7	T				1	1e-156	65	Deletion (tandem repeat)
ybfD	H repeat-associated putative transposase YbfD						BM28		747944	1267											indel (ybf del and fusion)	#N/A
			ybgU	protein YbgU	sdhC	succinate:quinone oxidoreductase, membrane protein SdhC	BM28		765241	1		C	T -> C	T	C			1	0	327	SNP (transition)
			serW	tRNA-Ser	infA	translation initiation factor IF-1	BM28	actually in serW	936314	1			(G)7 -> (G)6	G				1	0	197	Deletion (tandem repeat)
			ycaD	putative transporter YcaD	ycaM	putative transporter YcaM	BM28		957437	29											IS10R insertion
		BM28	asnS	asparagine--tRNA ligase	pncB	nicotinate phosphoribosyltransferase	BM28		999543	0		A	(A)7 -> (A)8		A			0.756	1.5e-297	127	Insertion (tandem repeat)
			csgC	inhibitor of CsgA amyloid formation	ymdA	uncharacterized protein YmdA	BM28		1115766	1		T	C -> T	C	T			1	0	161	SNP (transition)
icd	isocitrate dehydrogenase						BM28		1206624	15204											e14 del	59.9203
			ychE	putative inner membrane protein	insH-1	CP4-6 prophage; IS5 transposase and trans-activator	BM28		1309908	1201											IS deletion (IS5 oppA)
		BM28	sokB	putative small regulatory RNA SokB	trg	methyl-accepting chemotaxis protein Trg	BM28	actually in sokB	1502580	1		T	C -> T	C	T			1	0	126	SNP (transition)
ydfJ	putative transporter YdfJ						BM28		1641451	41											IS10R insertion	#N/A
			ydfJ	putative transporter YdfJ	ynfT	Qin prophage; protein YnfT	BM28		1642718	1			(T)6 -> (T)5	T				1	3.2e-248	99	Deletion (tandem repeat)
			slyB	outer membrane lipoprotein SlyB	slyA	DNA-binding transcriptional dual regulator SlyA	BM28		1730798	1			(C)5 -> (C)4	C				1	6.3e-227	87	Deletion (tandem repeat)
ydjO	protein YdjO						BM28		1823003	36											IS10R insertion	#N/A
ynjI	DUF1266 domain-containing protein YnjI						BM28		1854338	43											IS10R insertion	#N/A
			flhD	DNA-binding transcriptional dual regulator FlhD	insB-1	IS1 protein InsB	BM28		1988918	768											IS deletion (IS1A flhD)
fliZ	DNA-binding transcriptional regulator FliZ	BM28					BM28		2011382	40											IS10R insertion	#N/A
yedP	putative mannosyl-3-phosphoglycerate phosphatase						BM28		2036210	54											IS10R insertion	54.0505
			yeeN	putative transcriptional regulator YeeN	asnT	tRNA-Asn	BM28		2068091	1			(C)7 -> (C)6	C				1	6.3e-179	66	Deletion (tandem repeat)
wbbL	interrupted rhamnosyltransferase WbbL						BM28		2113359	8578											o antigen del	52.6182
gatA	galactitol-specific PTS enzyme IIA component						BM28		2185249	19											IS10R insertion	49.7617
			nuoA	NADH:quinone oxidoreductase subunit A	lrhA	DNA-binding transcriptional dual regulator LrhA	BM28		2415783	1		A	G -> A	G	A			1	0	140	SNP (transition)
			nuoA	NADH:quinone oxidoreductase subunit A	lrhA	DNA-binding transcriptional dual regulator LrhA	BM28		2415940	0		T	(T)7 -> (T)8		T			1	3.2e-277	79	Insertion (tandem repeat)
			cvpA	colicin V production protein	dedD	cell division protein DedD	BM28		2441393	1		C	T -> C	T	C			0.975	3.2e-270	80	SNP (transition)
			glyA	serine hydroxymethyltransferase	hmp	nitric oxide dioxygenase	BM28		2696239	1			(A)7 -> (A)6	A				1	0	126	Deletion (tandem repeat)
			rrlB	23S ribosomal RNA	gltT	tRNA-Glu	BM28		2739608	1		T	C -> T	C	T			0.986	5.2e-297	145	SNP (transition)
			uxaC	D-glucoronate/D-galacturonate isomerase	exuT	hexuronate transporter	BM28		3255535	0		G	(G)4 -> (G)5		G			1	0	132	Insertion (tandem repeat)
			rbfA	30S ribosome binding factor	infB	translation initiation factor IF-2	BM28		3323736	41											IS10R insertion
			rimP	ribosome maturation factor RimP	metY	tRNA-Met	BM28		3328486	1			(A)6 -> (A)5	A				1	0	193	Deletion (tandem repeat)
			mdh	malate dehydrogenase	argR	DNA-binding transcriptional dual regulator ArgR	BM28		3394732	1		T	C -> T	C	T			1	0	213	SNP (transition)
			rrfF	5S ribosomal RNA	thrV	tRNA-Thr	BM28	actually in rrfF	3433874	1		T	C -> T	C	T			0.767	1.7e-214	103	SNP (transition)
			rrlD	23S ribosomal RNA	alaT	tRNA-Ala	BM28	actually in rrlD	3434650	3		CAT	ATC -> CAT	ATC	CAT			1	4e-33	108 -> 111	Substitution
yhjY	conserved protein YhjY						BM28		3722855	31											IS10R insertion	#N/A
wecH	O-acetyltransferase WecH						BM28		3736886	23											IS10R insertion	#N/A
yidP	putative DNA-binding transcriptional regulator YidP						BM28		3874350	49											IS10R insertion	#N/A
		BM28	fre	flavin reductase	fadA	3-ketoacyl-CoA thiolase	BM28		4037753	184											indel (fre/fadA)
			rhaD	rhamnulose-1-phosphate aldolase	rhaA	L-rhamnose isomerase	BM28		4104996	1		G	A -> G	A	G			1	1e-56	40	SNP (transition)
			hslV	peptidase component of the HslVU protease	ftsN	cell division protein FtsN	BM28		4132781	2			(GG)3 -> (GG)2	GG				1	0	164	Deletion (tandem repeat)
			yjbT	PF17089 family protein YjbT	psiE	putative phosphate starvation-inducible protein	BM28		4250638	1		A	G -> A	G	A			1	0	104	SNP (transition)
			nrfG	putative formate-dependent nitrite reductase complex subunit NrfG	gltP	glutamate/aspartate : H(+) symporter GltP	BM28		4304834	37											IS10R insertion
			gltP	glutamate/aspartate : H(+) symporter GltP	yjcO	Sel1 repeat-containing protein YjcO	BM28		4306797	0		GC	#NAME?		GC			0.987	0	153 -> 156	Insertion
			yjhC	KpLE2 phage-like element; putative oxidoreductase YjhC	ythA	KpLE2 phage-like element; uncharacterized protein YthA	BM28		4516853	1		T	C -> T	C	T			1	0	186	SNP (transition)
			yjhY	pseudogene	yjhP	KpLE2 phage-like element; putative methyltransferase YjhP	BM28	actually in yjhY	4542596	1		A	C -> A	C	A			1	0	304	SNP (transversion)
			nanC	N-acetylneuraminic acid outer membrane channel	fimB	regulator for fimA	BM28		4549999	0		T	(T)7 -> (T)8		T			0.995	0	193	Insertion (tandem repeat)
fimE	regulator for fimA						BM28		4552942	31											IS10R insertion	#N/A
			mcrB	5-methylcytosine-specific restriction enzyme subunit McrB	symE	toxic protein SymE	BM28		4589750	43											IS10R insertion
		BM28	leuQ	tRNA-Leu	leuP	tRNA-Leu	BM28		4616606	1		T	C -> T	C	T			0.448	2.1e-38	29	SNP (transition)
yjhC	KpLE2 phage-like element; putative oxidoreductase YjhC						BM28 lysU		4516539	3	Deletion		(GAT)3 -> (GAT)2	GAT		D ->	280	1	6.3e-194	84	Deletion (tandem repeat)	#N/A
ampE	protein AmpE						BM28 lysU		119985	1	Frame Shift		#NAME?	G			235	1	3.2e-196	85	Deletion	55.0678
arfB	peptidyl-tRNA hydrolase, ribosome rescue factor						BM28 lysU		215141	1	Frame Shift		(A)8 -> (A)7	A			103	1	5e-233	101	Deletion (tandem repeat)	53.9624
mltD	membrane-bound lytic murein transglycosylase D						BM28 lysU		233628	1	Frame Shift		(T)6 -> (T)5	T			110	1	1e-242	110	Deletion (tandem repeat)	#N/A
fadE	acyl-CoA dehydrogenase						BM28 lysU		241471	1	Frame Shift		(C)5 -> (C)4	C			611	1	1e-230	100	Deletion (tandem repeat)	58.2739
mhpT	3-hydroxyphenylpropionate/3- hydroxycinnamate:H(+) symporter	BM28 lysU					BM28 lysU		375946	0	Frame Shift	G	(G)5 -> (G)6		G		163	0.302	7.5e-75	96	Insertion (tandem repeat)	#N/A
mdlA	ABC transporter family protein MdlA						BM28 lysU		478727	1	Frame Shift		(A)8 -> (A)7	A			234	1	6.3e-212	96	Deletion (tandem repeat)	#N/A
ybbD	putative uncharacterized protein YbbD						BM28 lysU		539470	1	Frame Shift		(T)8 -> (T)7	T			139	1	5e-210	91	Deletion (tandem repeat)	#N/A
fepE	polysaccharide co-polymerase family protein FepE						BM28 lysU		628792	1	Frame Shift		(A)7 -> (A)6	A			42	1	6.3e-217	94	Deletion (tandem repeat)	#N/A
pagP	Lipid IVA palmitoyltransferase						BM28 lysU		667207	1	Frame Shift		#NAME?	G			79	1	6.3e-171	74	Deletion	#N/A
galK	galactokinase						BM28 lysU		799583	1	Frame Shift		(T)4 -> (T)3	T			271	1	6.3e-171	74	Deletion (tandem repeat)	54.4297
elfG	putative fimbrial-like adhesin protein						BM28 lysU		1012639	1	Frame Shift		(G)7 -> (G)6	G			140	1	6.3e-217	94	Deletion (tandem repeat)	#N/A
narX	sensory histidine kinase NarX						BM28 lysU		1286278	0	Frame Shift	T	(T)6 -> (T)7		T		586	1	3.2e-281	85	Insertion (tandem repeat)	#N/A
ydcO	putative transport protein YdcO						BM28 lysU		1515729	1	Frame Shift		(A)6 -> (A)5	A			256	1	1e-138	60	Deletion (tandem repeat)	#N/A
lsrF	3-hydroxy-2,4-pentadione 5-phosphate thiolase						BM28 lysU		1616577	0	Frame Shift	A	(A)7 -> (A)8		A		21	0.98	5.1e-164	51	Insertion (tandem repeat)	71.3724
slyA	DNA-binding transcriptional dual regulator SlyA						BM28 lysU		1731030	1	Frame Shift		-C	C			70	1	3.2e-196	85	Deletion	51.7012
nimR	DNA-binding transcriptional repressor NimR						BM28 lysU		1885471	1	Frame Shift		(C)6 -> (C)5	C			174	1	4e-157	68	Deletion (tandem repeat)	#N/A
cheR	chemotaxis protein methyltransferase						BM28 lysU		1979117	1	Frame Shift		(C)4 -> (C)3	C			221	1	6.3e-194	84	Deletion (tandem repeat)	#N/A
fliR	flagellar biosynthesis protein FliR	BM28 lysU					BM28 lysU		2033507	0	Frame Shift	T	(T)6 -> (T)7		T		67	0.529	1.8e-127	87	Insertion (tandem repeat)	#N/A
gatC	galactitol-specific PTS enzyme IIC component						BM28 lysU		2183778	2	Frame Shift		#NAME?	CC			305	1	1e-184	80	Deletion	64.3959
menC	o-succinylbenzoate synthase						BM28 lysU		2386333	1	Frame Shift		(C)5 -> (C)4	C			15	1	1.6e-175	76	Deletion (tandem repeat)	55.7181
evgS	sensory histidine kinase EvgS	BM28 lysU					BM28 lysU		2495731	0	Frame Shift	C	(C)6 -> (C)7		C		315	1	0	123	Insertion (tandem repeat)	#N/A
bcp	thiol peroxidase						BM28 lysU		2611024	1	Frame Shift		(C)5 -> (C)4	C			44	1	2.5e-235	102	Deletion (tandem repeat)	52.55
upp	uracil phosphoribosyltransferase						BM28 lysU		2630850	0	Frame Shift	T	(T)6 -> (T)7		T		147	1	3.2e-281	85	Insertion (tandem repeat)	64.7343
ypjA	adhesin-like autotransporter YpjA						BM28 lysU		2792807	2	Frame Shift		#NAME?	CC			112	1	1e-161	70	Deletion	#N/A
umpG	broad specificity 5'(3')-nucleotidase and polyphosphatase						BM28 lysU		2880593	0	Frame Shift	G	(G)5 -> (G)6		G		33	1	0	113	Insertion (tandem repeat)	#N/A
yggN	putative EcfF						BM28 lysU		3111454	1	Frame Shift		(C)7 -> (C)6	C			195	1	1.6e-290	126	Deletion (tandem repeat)	52.1661
mtr	tryptophan:H(+) symporter Mtr						BM28 lysU		3315229	0	Frame Shift	C	(C)7 -> (C)8		C		335	0.974	9.2e-245	77	Insertion (tandem repeat)	#N/A
glpR	DNA-binding transcriptional repressor GlpR						BM28 lysU		3570871	0	Frame Shift	G	#NAME?		G		51	1	4.9E-324	98	Insertion	53.7486
gadW	DNA-binding transcriptional dual regulator GadW						BM28 lysU		3674779	0	Frame Shift	G	(G)6 -> (G)7		G		86	0.99	3.0E-312	96	Insertion (tandem repeat)	#N/A
bcsB	cellulose synthase periplasmic subunit						BM28 lysU		3702984	1	Frame Shift		(C)4 -> (C)3	C			13	1	4e-249	108	Deletion (tandem repeat)	#N/A
xylB	xylulokinase						BM28 lysU		3738533	1	Frame Shift		(C)8 -> (C)7	C			418	1	2e-228	99	Deletion (tandem repeat)	55.1005
atpC	ATP synthase F1 complex subunit epsilon						BM28 lysU		3925983	0	Frame Shift	T	(T)6 -> (T)7		T		136	1	1.6e-251	76	Insertion (tandem repeat)	64.913
gpp	guanosine-5'-triphosphate,3'-diphosphate phosphatase						BM28 lysU		3973487	0	Frame Shift	G	(G)3 -> (G)4		G		387	1	0	103	Insertion (tandem repeat)	#N/A
serB	phosphoserine phosphatase						BM28 lysU		4636240	1	Frame Shift		(G)5 -> (G)4	G			311	1	2e-228	99	Deletion (tandem repeat)	54.2768
thrC	threonine synthase	BM28 lysU					BM28 lysU		4012	1	None	T	C -> T	C	T		93	1	2.5e-266	83	SNP (transition)	52.2888
fhuA	ferrichrome outer membrane transporter/phage receptor						BM28 lysU		168101	1	None	T	G -> T	G	T		206	1	0	107	SNP (transversion)	69.8695
yafL	NlpC/P60 family protein YafL						BM28 lysU		246747	1	None	T	G -> T	G	T		12	1	7.9e-189	57	SNP (transversion)	#N/A
hemH	ferrochelatase						BM28 lysU		509054	1	None	T	C -> T	C	T		195	1	7.9e-255	77	SNP (transition)	54.7471
qmcA	PHB domain-containing protein						BM28 lysU		526018	1	None	A	G -> A	G	A		57	1	4e-192	58	SNP (transition)	58.4688
mukB	chromosome partitioning protein MukB						BM28 lysU		990862	1	None	C	T -> C	T	C		1374	1	1.3e-307	93	SNP (transition)	51.217
rlmL	fused 23S rRNA m(2)G2445 methyltransferase and 23S rRNA m(7)G2069 methyltransferase						BM28 lysU		1019752	1	None	T	C -> T	C	T		498	1	1.6e-251	76	SNP (transition)	51.3206
flgA	flagellar basal body P-ring formation protein FlgA						BM28 lysU		1141276	1	None	T	C -> T	C	T		1	1	6.3E-311	94	SNP (transition)	#N/A
dadA	D-amino acid dehydrogenase						BM28 lysU		1248549	1	None	T	C -> T	C	T		188	1	1e-231	70	SNP (transition)	61.9756
trg	methyl-accepting chemotaxis protein Trg	BM28 lysU					BM28 lysU		1502933	1	None	C	T -> C	T	C		17	1	3.2E-314	95	SNP (transition)	#N/A
lhr	putative ATP-dependent helicase Lhr						BM28 lysU		1741451	1	None	A	G -> A	G	A		650	1	2.5e-238	72	SNP (transition)	#N/A
pfkB	6-phosphofructokinase II	BM28 lysU					BM28 lysU		1817117	1	None	A	G -> A	G	A		111	1	4e-174	51	SNP (transition)	61.2971
gmd	GDP-mannose 4,6-dehydratase						BM28 lysU		2137839	1	None	A	G -> A	G	A		297	1	7.9e-288	87	SNP (transition)	#N/A
dgcE	putative diguanylate cyclase DgcE						BM28 lysU		2154184	1	None	A	G -> A	G	A		168	1	5e-301	91	SNP (transition)	#N/A
hyfF	hydrogenase 4 component F						BM28 lysU		2618021	1	None	C	T -> C	T	C		230	1	0	96	SNP (transition)	#N/A
ygaZ	L-valine exporter subunit YgaZ						BM28 lysU		2820331	1	None	C	T -> C	T	C		100	1	1.6e-218	66	SNP (transition)	#N/A
alaS	alanine--tRNA ligase/DNA-binding transcriptionalrepressor						BM28 lysU		2831839	1	None	C	G -> C	G	C		196	1	0	107	SNP (transversion)	56.2133
recB	exodeoxyribonuclease V subunit RecB	BM28 lysU					BM28 lysU		2962891	1	None	A	G -> A	G	A		1176	0.308	1.6e-79	104	SNP (transition)	54.1251
yqiG	putative outer membrane usher protein YqiG	BM28 lysU					BM28 lysU		3198903	1	None	G	A -> G	A	G		376	1	4e-291	88	SNP (transition)	#N/A
yhfG	DUF2559 domain-containing protein YhfG						BM28 lysU		3502009	1	None	T	C -> T	C	T		9	1	2e-195	59	SNP (transition)	#N/A
frlA	fructoselysine/psicoselysine transporter	BM28 lysU					BM28 lysU		3510861	1	None	C	T -> C	T	C		179	1	4e-258	78	SNP (transition)	#N/A
malP	maltodextrin phosphorylase						BM28 lysU		3560960	1	None	A	G -> A	G	A		643	1	1e-165	50	SNP (transition)	59.793
ilvB	acetohydroxy acid synthase I subunit IlvB						BM28 lysU		3861598	1	None	T	C -> T	C	T		534	1	0	120	SNP (transition)	55.2054
bglF	beta-glucoside specific PTS enzyme II/BglG kinase/BglG phosphatase						BM28 lysU		3914426	1	None	A	G -> A	G	A		529	1	2e-294	89	SNP (transition)	#N/A
aslB	putative anaerobic sulfatase maturation enzyme AslB						BM28 lysU		3994515	1	None	G	A -> G	A	G		381	1	2.5e-304	92	SNP (transition)	#N/A
yiiD	putative acetyltransferase YiiD						BM28 lysU		4087869	1	None	T	C -> T	C	T		2	1	0	115	SNP (transition)	51.756
fdoG	formate dehydrogenase O subunit alpha						BM28 lysU		4095506	1	None	T	C -> T	C	T		244	1	0	122	SNP (transition)	84.5678
arpA	regulator of acetyl CoA synthetase						BM28 lysU		4231319	1	None	C	T -> C	T	C		528	1	4e-259	76	SNP (transition)	#N/A
phnG	carbon-phosphorus lyase core complex subunit PhnG						BM28 lysU		4331896	1	None	T	C -> T	C	T		72	1	0	110	SNP (transition)	#N/A
yjfM	DUF1190 domain-containing protein YjfM	BM28 lysU					BM28 lysU		4423194	1	None	G	T -> G	T	G		131	0.25	3.9e-33	52	SNP (transversion)	#N/A
rsmC	16S rRNA m(2)G1207 methyltransferase						BM28 lysU		4617408	1	None	A	G -> A	G	A		236	1	0	101	SNP (transition)	54.6492
yjjW	putative glycyl-radical enzyme activating enzymeYjjW						BM28 lysU		4625752	1	None	T	C -> T	C	T		69	1	4e-259	76	SNP (transition)	#N/A
eco	serine protease inhibitor ecotin						BM28 lysU		2314320	1	Start Codon Loss		(A)7 -> (A)6	A		M ->	1	1	2e-182	79	Deletion (tandem repeat)	60.1163
araD	L-ribulose-5-phosphate 4-epimerase AraD						BM28 lysU		66294	1	Substitution	A	G -> A	G	A	A -> V	86	1	1.6e-284	86	SNP (transition)	#N/A
ampE	protein AmpE						BM28 lysU		119746	1	Substitution	G	A -> G	A	G	T -> A	156	1	2e-294	89	SNP (transition)	55.0678	-0.1
dksA	RNA polymerase-binding transcription factor DksA						BM28 lysU		160337	1	Substitution	T	C -> T	C	T	D -> N	90	1	3.2e-281	85	SNP (transition)	64.176	0.1
fhuA	ferrichrome outer membrane transporter/phage receptor						BM28 lysU		168123	1	Substitution	C	A -> C	A	C	S -> R	214	1	3.2E-314	95	SNP (transversion)	69.8695	0.5
dgt	dGTP triphosphohydrolase						BM28 lysU		179453	1	Substitution	A	G -> A	G	A	V -> I	73	1	0	107	SNP (transition)	56.7955	-0.7
tsf	protein chain elongation factor EF-Ts						BM28 lysU		191197	1	Substitution	G	A -> G	A	G	Q -> R	114	1	5e-268	81	SNP (transition)	66.2866	0.1
mltD	membrane-bound lytic murein transglycosylase D						BM28 lysU		233544	1	Substitution	T	C -> T	C	T	A -> T	138	1	0	114	SNP (transition)	#N/A
dxs	1-deoxy-D-xylulose-5-phosphate synthase						BM28 lysU		448859	1	Substitution	C	T -> C	T	C	M -> V	159	1	0	117	SNP (transition)	54.2066	-0.1
cyoD	cytochrome bo3 ubiquinol oxidase subunit 4						BM28 lysU		457066	1	Substitution	G	A -> G	A	G	I -> T	46	1	1.6e-296	87	SNP (transition)	#N/A
cyoB	cytochrome bo3 ubiquinol oxidase subunit 1						BM28 lysU		458270	1	Substitution	A	G -> A	G	A	L -> F	510	1	4e-293	86	SNP (transition)	68.4379	-0.3
tig	trigger factor						BM28 lysU		464476	1	Substitution	A	G -> A	G	A	R -> H	63	1	6.3e-300	88	SNP (transition)	49.7954	-0.4
acrB	multidrug efflux pump RND permease AcrB						BM28 lysU		490629	1	Substitution	T	C -> T	C	T	M -> I	977	1	6.3e-278	84	SNP (transition)	65.5162	0.6	both together 0.2
acrB	multidrug efflux pump RND permease AcrB						BM28 lysU		492563	1	Substitution	T	C -> T	C	T	V -> M	333	1	1.6e-284	86	SNP (transition)	65.5162	-0.2	both together 0.2
pheP	phenylalanine:H(+) symporter PheP						BM28 lysU		612648	1	Substitution	G	A -> G	A	G	Y -> C	92	1	1e-297	90	SNP (transition)	#N/A
kdpB	K(+) transporting P-type ATPase subunit KdpB						BM28 lysU		736071	1	Substitution	A	G -> A	G	A	R -> C	461	1	1.6e-279	82	SNP (transition)	#N/A
sucA	subunit of E1(0) component of 2-oxoglutarate dehydrogenase						BM28 lysU		770420	1	Substitution	G	A -> G	A	G	T -> A	434	1	1e-306	90	SNP (transition)	51.113	0
ybhJ	putative hydratase YbhJ						BM28 lysU		814077	1	Substitution	A	C -> A	C	A	L -> I	54	1	3.2E-314	95	SNP (transversion)	#N/A
deoR	DNA-binding transcriptional repressor DeoR						BM28 lysU		893055	1	Substitution	T	C -> T	C	T	G -> E	32	1	6.3e-266	78	SNP (transition)	54.3303	0
rlmC	23S rRNA m(5)U747 methyltransferase						BM28 lysU		909548	1	Substitution	T	C -> T	C	T	R -> C	206	1	4e-242	71	SNP (transition)	#N/A
cydC	glutathione/L-cysteine ABC exporter subunit CydC						BM28 lysU		939064	1	Substitution	A	G -> A	G	A	R -> C	183	1	1e-297	90	SNP (transition)	58.2441	0
pncB	nicotinate phosphoribosyltransferase						BM28 lysU		1000031	1	Substitution	A	C -> A	C	A	E -> D	247	1	1.6e-284	86	SNP (transversion)	53.3122	-0.3
hyaC	hydrogenase 1 cytochrome b subunit	BM28 lysU					BM28 lysU		1046028	1	Substitution	C	G -> C	G	C	W -> S	183	1	0	99	SNP (transversion)	#N/A
gfcE	putative exopolysaccharide export lipoprotein GfcE						BM28 lysU		1055401	1	Substitution	T	C -> T	C	T	R -> H	273	1	3.2e-215	65	SNP (transition)	#N/A
torA	trimethylamine N-oxide reductase 1						BM28 lysU		1071894	1	Substitution	T	C -> T	C	T	R -> C	742	1	0	113	SNP (transition)	#N/A
putP	proline:Na(+) symporter						BM28 lysU		1090672	1	Substitution	T	C -> T	C	T	A -> V	318	1	0	108	SNP (transition)	60.2669	2
csgC	inhibitor of CsgA amyloid formation						BM28 lysU		1115445	1	Substitution	A	G -> A	G	A	V -> M	24	1	0	110	SNP (transition)	#N/A
oppC	murein tripeptide ABC transporter/oligopeptide ABC transporter inner membrane subunit OppC						BM28 lysU		1314841	1	Substitution	T	C -> T	C	T	A -> V	198	1	4.9E-324	98	SNP (transition)	63.4981	0.1
clsA	cardiolipin synthase A						BM28 lysU		1318838	1	Substitution	G	A -> G	A	G	W -> R	75	1	1.6e-262	77	SNP (transition)	55.9043	-0.1
abgB	p-aminobenzoyl-glutamate hydrolase subunit B						BM28 lysU		1412545	1	Substitution	G	A -> G	A	G	Y -> H	376	1	0	107	SNP (transition)	#N/A
trg	methyl-accepting chemotaxis protein Trg						BM28 lysU		1503020	1	Substitution	A	G -> A	G	A	A -> T	46	1	7.9E-321	97	SNP (transition)	#N/A
ydiF	putative acetate-CoA transferase	BM28 lysU					BM28 lysU		1787403	1	Substitution	G	A -> G	A	G	T -> A	468	1	2.5e-218	64	SNP (transition)	#N/A
rnd	RNase D						BM28 lysU		1898118	1	Substitution	A	G -> A	G	A	P -> S	97	1	3.2e-281	85	SNP (transition)	51.9365	-0.9
mntP	Mn(2(+)) exporter						BM28 lysU		1916176	1	Substitution	A	G -> A	G	A	G -> D	25	1	1.3e-274	83	SNP (transition)	#N/A
kdgR	DNA-binding transcriptional repressor KdgR						BM28 lysU		1920319	1	Substitution	T	C -> T	C	T	E -> K	66	1	5e-268	81	SNP (transition)	55.7636	0
lpxM	myristoyl-acyl carrier protein-dependent acyltransferase						BM28 lysU		1950128	1	Substitution	G	A -> G	A	G	F -> L	161	1	1e-297	90	SNP (transition)	57.1805	-0.4
yedS	putative outer membrane protein YedS, N-terminalfragment						BM28 lysU		2044494	1	Substitution	C	T -> C	T	C	V -> A	10	1	5e-301	91	SNP (transition)	62.9358	n/a	part of signal peptide
mdtD	putative multidrug efflux pump MdtD						BM28 lysU		2172836	1	Substitution	A	G -> A	G	A	V -> M	320	1	5e-268	81	SNP (transition)	#N/A
ompC	outer membrane porin C	BM28 lysU					BM28 lysU		2322629	1	Substitution	T	C -> T	C	T	G -> D	179	1	2.5e-304	92	SNP (transition)	70.7244	0.2
yfaL	putative autotransporter adhesin YfaL						BM28 lysU		2354146	1	Substitution	C	T -> C	T	C	T -> A	147	1	1e-198	60	SNP (transition)	#N/A
arnA	fused UDP-4-amino-4-deoxy-L-arabinose formyltransferase/UDP-glucuronate dehydrogenase						BM28 lysU		2379997	1	Substitution	C	T -> C	T	C	L -> P	515	1	0	106	SNP (transition)	#N/A
yfcA	conserved inner membrane protein YfcA						BM28 lysU		2455944	1	Substitution	A	G -> A	G	A	S -> F	11	1	2.5e-186	58	SNP (transition)	#N/A
ypdC	putative AraC-type DNA-binding transcriptional regulator YpdC	BM28 lysU					BM28 lysU		2511952	1	Substitution	A	G -> A	G	A	M -> I	136	1	5e-268	81	SNP (transition)	#N/A
eutK	putative structural protein, ethanolamine utilization microcompartment						BM28 lysU		2566007	1	Substitution	G	A -> G	A	G	V -> A	46	1	4.9E-324	98	SNP (transition)	#N/A
yfhL	putative 4Fe-4S cluster-containing protein YfhL						BM28 lysU		2710318	1	Substitution	T	C -> T	C	T	H -> Y	81	1	0	102	SNP (transition)	57.3233	0.2
yfjI	CP4-57 prophage; protein YfjI	BM28 lysU					BM28 lysU		2770027	1	Substitution	A	G -> A	G	A	V -> M	210	0.987	3.1e-257	77	SNP (transition)	#N/A
ygaM	DUF883 domain-containing protein YgaM						BM28 lysU		2810666	1	Substitution	A	G -> A	G	A	G -> S	36	1	2.5e-303	89	SNP (transition)	63.0261	0.3
proW	glycine betaine ABC transporter membrane subunitProW	BM28 lysU					BM28 lysU		2816528	1	Substitution	A	G -> A	G	A	G -> D	35	1	0	104	SNP (transition)	#N/A
pcm	L-isoaspartate protein carboxylmethyltransferasetype II						BM28 lysU		2879702	1	Substitution	T	C -> T	C	T	R -> Q	78	1	0	108	SNP (transition)	51.8341	-0.5
cysI	sulfite reductase, hemoprotein subunit	BM28 lysU					BM28 lysU		2899893	1	Substitution	T	C -> T	C	T	G -> S	208	1	1.6e-245	72	SNP (transition)	52.9214	0
barA	sensory histidine kinase BarA						BM28 lysU		2927491	1	Substitution	A	G -> A	G	A	D -> N	674	1	0	100	SNP (transition)	#N/A
ygdI	DUF903 domain-containing lipoprotein YgdI						BM28 lysU		2953401	1	Substitution	T	C -> T	C	T	D -> N	54	1	5e-235	71	SNP (transition)	59.2122	-0.2
csdA	cysteine sulfinate desulfinase						BM28 lysU		2954224	1	Substitution	T	C -> T	C	T	T -> I	158	1	2e-261	79	SNP (transition)	62.848	0.1
tcdA	tRNA threonylcarbamoyladenosine dehydratase						BM28 lysU		2955773	1	Substitution	A	G -> A	G	A	T -> M	162	1	1.6e-262	77	SNP (transition)	55.0565	0
ptsP	phosphoenolpyruvate-protein phosphotransferase PtsP						BM28 lysU		2977480	1	Substitution	T	C -> T	C	T	G -> D	457	1	0	105	SNP (transition)	52.5355	-0.5
mutH	DNA mismatch repair protein MutH						BM28 lysU		2980408	1	Substitution	T	G -> T	G	T	S -> I	111	1	4e-259	76	SNP (transversion)	53.779	-0.3
tdcD	propionate kinase	BM28 lysU					BM28 lysU		3273160	1	Substitution	A	G -> A	G	A	R -> C	306	1	1.3e-241	73	SNP (transition)	#N/A
kbaY	tagatose-1,6-bisphosphate aldolase 1 subunit KbaY	BM28 lysU					BM28 lysU		3294140	1	Substitution	A	G -> A	G	A	A -> T	195	1	4.0E-310	91	SNP (transition)	#N/A
pnp	polynucleotide phosphorylase						BM28 lysU		3320442	1	Substitution	C	T -> C	T	C	N -> S	381	1	0	110	SNP (transition)	59.2067	-0.1
truB	tRNA pseudouridine(55) synthase						BM28 lysU		3322454	1	Substitution	A	G -> A	G	A	P -> S	247	1	0	100	SNP (transition)	53.7339	0.2
arcB	sensory histidine kinase ArcB						BM28 lysU		3362777	1	Substitution	A	G -> A	G	A	H -> Y	222	1	0	99	SNP (transition)	51.3516	0
yhcA	putative fimbrial chaperone YhcA						BM28 lysU		3373121	1	Substitution	A	G -> A	G	A	A -> T	199	1	6.3e-181	53	SNP (transition)	52.9375	0.1
nanT	N-acetylneuraminate:H(+) symporter						BM28 lysU		3382103	1	Substitution	A	G -> A	G	A	A -> V	296	1	0	96	SNP (transition)	57.6038	0.7
yhdJ	DNA adenine methyltransferase						BM28 lysU		3422329	1	Substitution	G	A -> G	A	G	T -> A	88	1	1.3e-274	83	SNP (transition)	#N/A
rpsH	30S ribosomal subunit protein S8						BM28 lysU		3456924	1	Substitution	A	G -> A	G	A	R -> C	13	1	0	126	SNP (transition)	52.4485	-0.5
rplC	50S ribosomal subunit protein L3						BM28 lysU		3462777	1	Substitution	T	C -> T	C	T	V -> I	189	1	0	136	SNP (transition)	56.4918	0.1
dam	DNA adenine methyltransferase						BM28 lysU		3525857	1	Substitution	T	C -> T	C	T	A -> T	158	1	5e-268	81	SNP (transition)	52.2803	0.2
yhhT	putative transporter YhhT						BM28 lysU		3622344	1	Substitution	C	T -> C	T	C	V -> A	22	1	1.6E-313	92	SNP (transition)	#N/A
yhiI	putative membrane fusion protein YhiI						BM28 lysU		3639997	1	Substitution	T	C -> T	C	T	E -> K	341	1	0	112	SNP (transition)	54.6369	-0.1
yhiN	putative oxidoreductase YhiN						BM28 lysU		3646981	1	Substitution	A	G -> A	G	A	T -> I	282	1	2e-294	89	SNP (transition)	51.6581	0.7
yiaM	2,3-diketo-L-gulonate:Na(+) symporter - membranesubunit						BM28 lysU		3755035	1	Substitution	A	G -> A	G	A	G -> D	98	1	4e-295	92	SNP (transition)	#N/A
tdh	threonine dehydrogenase						BM28 lysU		3801492	1	Substitution	C	T -> C	T	C	H -> R	90	0.991	0	113	SNP (transition)	63.4098	0
cbrB	putative inner membrane protein						BM28 lysU		3908000	1	Substitution	C	T -> C	T	C	V -> A	27	1	1e-297	90	SNP (transition)	#N/A
gpp	guanosine-5'-triphosphate,3'-diphosphate phosphatase						BM28 lysU		3973400	1	Substitution	A	C -> A	C	A	Q -> H	415	1	6.3e-278	84	SNP (transversion)	#N/A
rho	transcription termination factor Rho						BM28 lysU		3977118	1	Substitution	T	C -> T	C	T	T -> I	96	1	4e-208	61	SNP (transition)	54.1496	0.6
yzcX	protein YzcX						BM28 lysU		4004550	1	Substitution	T	G -> T	G	T	A -> S	96	1	6.3e-212	64	SNP (transversion)	#N/A
yiiD	putative acetyltransferase YiiD						BM28 lysU		4088300	1	Substitution	T	C -> T	C	T	T -> M	146	1	0	98	SNP (transition)	51.756	0.1
cpxR	DNA-binding transcriptional dual regulator CpxR						BM28 lysU		4115813	1	Substitution	A	C -> A	C	A	E -> D	91	1	1.6e-245	72	SNP (transversion)	55.2854	-0.2
tpiA	triose-phosphate isomerase	BM28 lysU					BM28 lysU		4121178	1	Substitution	T	C -> T	C	T	A -> T	249	1	0	106	SNP (transition)	58.1302	-0.1
eptC	phosphoethanolamine transferase EptC						BM28 lysU		4159243	1	Substitution	A	C -> A	C	A	D -> Y	480	1	1e-198	60	SNP (transversion)	57.6484	0.6
rpoC	RNA polymerase subunit beta'						BM28 lysU		4197548	1	Substitution	T	C -> T	C	T	A -> V	595	1	0	107	SNP (transition)	59.6726	0.6	both together 0.6
rpoC	RNA polymerase subunit beta'						BM28 lysU		4199168	1	Substitution	T	C -> T	C	T	T -> I	1135	1	0	107	SNP (transition)	59.6726	0	both together 0.6
thiE	thiamine phosphate synthase						BM28 lysU		4204457	1	Substitution	T	C -> T	C	T	A -> T	55	0.991	0	117	SNP (transition)	#N/A
arpA	regulator of acetyl CoA synthetase	BM28 lysU					BM28 lysU		4231875	1	Substitution	C	G -> C	G	C	T -> R	343	1	1.6e-251	76	SNP (transversion)	#N/A
dnaB	replicative DNA helicase						BM28 lysU		4275518	1	Substitution	T	C -> T	C	T	P -> S	264	1	1.3e-274	83	SNP (transition)	52.0188	0.3
alr	alanine racemase 1						BM28 lysU		4276204	1	Substitution	T	C -> T	C	T	A -> V	3	1	2e-228	69	SNP (transition)	51.6808	0.2
mdtP	putative multidrug efflux pump outer membrane channel						BM28 lysU		4311366	1	Substitution	G	A -> G	A	G	V -> A	27	1	0	129	SNP (transition)	#N/A
phnK	carbon-phosphorus lyase subunit PhnK						BM28 lysU		4328636	1	Substitution	T	C -> T	C	T	A -> T	182	1	0	126	SNP (transition)	#N/A
yjdN	conserved protein YjdN	BM28 lysU					BM28 lysU		4336059	1	Substitution	T	C -> T	C	T	S -> N	33	1	2e-228	69	SNP (transition)	#N/A
tamB	translocation and assembly module subunit TamB						BM28 lysU		4458062	1	Substitution	A	T -> A	T	A	V -> E	1179	1	4e-258	78	SNP (transversion)	63.1277	-0.7
yjhB	putative sialic acid transporter						BM28 lysU		4515575	1	Substitution	G	A -> G	A	G	Y -> C	368	1	0	118	SNP (transition)	#N/A
yjiV	putative uncharacterized protein YjiV						BM28 lysU		4587059	1	Substitution	G	C -> G	C	G	T -> S	837	1	7.9e-288	87	SNP (transversion)	#N/A
lgoR	putative DNA-binding transcriptional regulator LgoR						BM28 lysU		4606208	1	Substitution	A	G -> A	G	A	A -> V	20	1	4e-291	88	SNP (transition)	#N/A
deoA	thymidine phosphorylase						BM28 lysU		4628726	1	Substitution	A	G -> A	G	A	G -> D	28	1	6.3e-278	84	SNP (transition)	57.607	-0.1
caiT	L-carnitine:gamma-butyrobetaine antiporter						BM28 lysU		41728	1	Truncation	T	C -> T	C	T		68	1	0	132	SNP (transition)	#N/A
pagP	Lipid IVA palmitoyltransferase						BM28 lysU		667307	1	Truncation	G	C -> G	C	G		112	1	1.6e-284	86	SNP (transversion)	#N/A
yciE	DUF892 domain-containing protein YciE						BM28 lysU		1325225	1	Truncation	A	G -> A	G	A		139	1	1.6E-313	92	SNP (transition)	65.4378
marB	multiple antibiotic resistance protein						BM28 lysU		1630470	1	Truncation	T	C -> T	C	T		23	1	5e-202	61	SNP (transition)	#N/A
pitA	metal phosphate:H(+) symporter PitA						BM28 lysU		3649211	1	Truncation	A	G -> A	G	A		385	1	0	104	SNP (transition)	67.4028
			leuL	leu operon leader peptide	leuO	DNA-binding transcriptional dual regulator LeuO	BM28 lysU		83908	1		T	C -> T	C	T			1	1.6e-251	76	SNP (transition)
		BM28 lysU	lpxC	UDP-3-O-acyl-N-acetylglucosamine deacetylase	secM	SecA translation regulator	BM28 lysU		107546	1		G	T -> G	T	G			0.345	2e-27	29	SNP (transversion)
		BM28 lysU	proS	proline--tRNA ligase	trmO	tRNA m(6)t(6)A37 methyltransferase	BM28 lysU		218835	1			(A)8 -> (A)7	A				1	1e-161	70	Deletion (tandem repeat)
dinB	DNA polymerase IV						BM28 lysU		251353	122752											123 kb del	#N/A
			mhpE	4-hydroxy-2-oxovalerate aldolase	mhpT	3-hydroxyphenylpropionate/3- hydroxycinnamate:H(+) symporter	BM28 lysU		374966	80											indel (mhpE/mhpT)
			frmR	DNA-binding transcriptional repressor FrmR	yaiO	outer membrane protein YaiO	BM28 lysU		380021	2			(GG)5 -> (GG)4	GG				0.974	6.1e-253	115	Deletion (tandem repeat)
		BM28 lysU	insE-1	IS3 element protein InsE	iprA	putative DNA-binding transcriptional regulator IprA	BM28 lysU		402662	1		C	T -> C	T	C			1	2.5e-196	652	SNP (transition)
		BM28 lysU	insE-1	IS3 element protein InsE	iprA	putative DNA-binding transcriptional regulator IprA	BM28 lysU		403518	1		C	T -> C	T	C			1	1e-250	125	SNP (transition)
		BM28 lysU	insE-1	IS3 element protein InsE	iprA	putative DNA-binding transcriptional regulator IprA	BM28 lysU		403538	1		T	G -> T	G	T			1	2.5e-282	128	SNP (transversion)
		BM28 lysU	insE-1	IS3 element protein InsE	iprA	putative DNA-binding transcriptional regulator IprA	BM28 lysU		403540	2		CC	TA -> CC	TA	CC			1	4e-280	127 -> 128	Substitution
			yajI	putative lipoprotein YajI	nrdR	NrdR transcriptional repressor	BM28 lysU		442154	1		T	C -> T	C	T			1	7.9e-255	77	SNP (transition)
nmpC	DLP12 prophage; putative outer membrane porin NmpC						BM28 lysU		587099	32											IS10R insertion	54.0758
		BM28 lysU	appY	DNA-binding transcriptional activator AppY	ompT	outer membrane protease VII (outer membrane protein 3b)	BM28 lysU		595060	1		T	C -> T	C	T			1	2e-162	49	SNP (transition)
			rna	RNase I	citT	citrate:succinate antiporter	BM28 lysU		655425	1		C	T -> C	T	C			1	0	100	SNP (transition)
			cspE	transcription antiterminator and regulator of RNA stability	crcB	F(-) channel	BM28 lysU		667964	1			(T)8 -> (T)7	T				1	2.5e-258	112	Deletion (tandem repeat)
		BM28 lysU	glnS	glutamine--tRNA ligase	chiP	chitobiose outer membrane channel	BM28 lysU		718391	1		G	T -> G	T	G			0.278	8.5e-14	18	SNP (transversion)
ybfD	H repeat-associated putative transposase YbfD						BM28 lysU		747944	1267											indel (ybf del and fusion)	#N/A
			ybgU	protein YbgU	sdhC	succinate:quinone oxidoreductase, membrane protein SdhC	BM28 lysU		765241	1		C	T -> C	T	C			1	4.9E-324	98	SNP (transition)
		BM28 lysU	lysO	L-lysine exporter	aqpZ	water channel AqpZ	BM28 lysU		925642	1		C	G -> C	G	C			0.417	7.9e-15	12	SNP (transversion)
			serW	tRNA-Ser	infA	translation initiation factor IF-1	BM28 lysU	actually in serW	936314	1			(G)7 -> (G)6	G				1	1e-138	69	Deletion (tandem repeat)
			ycaD	putative transporter YcaD	ycaM	putative transporter YcaM	BM28 lysU		957437	29											IS10R insertion
			csgC	inhibitor of CsgA amyloid formation	ymdA	uncharacterized protein YmdA	BM28 lysU		1115766	1		T	C -> T	C	T			1	2.5E-320	94	SNP (transition)
icd	isocitrate dehydrogenase						BM28 lysU		1206624	15204											e14 del	59.9203
			ychE	putative inner membrane protein	insH-1	CP4-6 prophage; IS5 transposase and trans-activator	BM28 lysU		1309908	1201											IS deletion (IS5 oppA)
ydfJ	putative transporter YdfJ						BM28 lysU		1641451	41											IS10R insertion	#N/A
			ydfJ	putative transporter YdfJ	ynfT	Qin prophage; protein YnfT	BM28 lysU		1642718	1			(T)6 -> (T)5	T				1	1.3e-168	73	Deletion (tandem repeat)
			slyB	outer membrane lipoprotein SlyB	slyA	DNA-binding transcriptional dual regulator SlyA	BM28 lysU		1730798	1			(C)5 -> (C)4	C				1	6.3e-102	46	Deletion (tandem repeat)
ydjO	protein YdjO						BM28 lysU		1823003	36											IS10R insertion	#N/A
ynjI	DUF1266 domain-containing protein YnjI						BM28 lysU		1854338	43											IS10R insertion	#N/A
			flhD	DNA-binding transcriptional dual regulator FlhD	insB-1	IS1 protein InsB	BM28 lysU		1988918	768											IS deletion (IS1A flhD)
yedP	putative mannosyl-3-phosphoglycerate phosphatase						BM28 lysU		2036210	54											IS10R insertion	54.0505
			yeeN	putative transcriptional regulator YeeN	asnT	tRNA-Asn	BM28 lysU		2068091	1			(C)7 -> (C)6	C				1	2e-136	59	Deletion (tandem repeat)
		BM28 lysU	flu	CP4-44 prophage; self recognizing antigen 43 (Ag43) autotransporter	yeeR	CP4-44 prophage; inner membrane protein YeeR	BM28 lysU		2085116	1		C	A -> C	A	C			0.325	1.5e-33	40	SNP (transversion)
wbbL	interrupted rhamnosyltransferase WbbL						BM28 lysU		2113359	8578											o antigen del	52.6182
		BM28 lysU	yegL	IPR002035 domain-containing protein YegL	sibA	small RNA SibA	BM28 lysU		2163590	1		G	C -> G	C	G			1	6.3e-232	68	SNP (transversion)
gatA	galactitol-specific PTS enzyme IIA component						BM28 lysU		2185249	19											IS10R insertion	49.7617
		BM28 lysU	yohP	putative membrane protein YohP	dusC	tRNA-dihydrouridine(16) synthase	BM28 lysU		2239591	1		G	C -> G	C	G			0.448	4.3e-37	29	SNP (transversion)
			nuoA	NADH:quinone oxidoreductase subunit A	lrhA	DNA-binding transcriptional dual regulator LrhA	BM28 lysU		2415783	1		A	G -> A	G	A			1	5e-258	83	SNP (transition)
			nuoA	NADH:quinone oxidoreductase subunit A	lrhA	DNA-binding transcriptional dual regulator LrhA	BM28 lysU		2415940	0		T	(T)7 -> (T)8		T			1	1e-221	65	Insertion (tandem repeat)
			cvpA	colicin V production protein	dedD	cell division protein DedD	BM28 lysU		2441393	1		C	T -> C	T	C			1	1.3e-241	73	SNP (transition)
			glyA	serine hydroxymethyltransferase	hmp	nitric oxide dioxygenase	BM28 lysU		2696239	1			(A)7 -> (A)6	A				1	3.2e-127	55	Deletion (tandem repeat)
			rrlB	23S ribosomal RNA	gltT	tRNA-Glu	BM28 lysU		2739608	1		T	C -> T	C	T			1	1.6e-182	101	SNP (transition)
		BM28 lysU	yfjM	CP4-57 prophage; protein YfjM	rnlA	CP4-57 prophage; RNase LS, toxin of the RnlAB toxin-antitoxin system	BM28 lysU		2776210	0		C	(C)7 -> (C)8		C			0.971	4.3e-108	34	Insertion (tandem repeat)
		BM28 lysU	proW	glycine betaine ABC transporter membrane subunitProW	proX	glycine betaine ABC transporter periplasmic binding protein ProX	BM28 lysU		2817493	1		C	T -> C	T	C			1	1.3e-307	93	SNP (transition)
		BM28 lysU	fadH	2,4-dienoyl-CoA reductase	higA	antitoxin/DNA-binding transcriptional repressor HigA	BM28 lysU		3244133	1		C	G -> C	G	C			0.308	6.1e-32	39	SNP (transversion)
			uxaC	D-glucoronate/D-galacturonate isomerase	exuT	hexuronate transporter	BM28 lysU		3255535	0		G	(G)4 -> (G)5		G			1	4e-225	68	Insertion (tandem repeat)
			rbfA	30S ribosome binding factor	infB	translation initiation factor IF-2	BM28 lysU		3323736	41											IS10R insertion
			rimP	ribosome maturation factor RimP	metY	tRNA-Met	BM28 lysU		3328486	1			(A)6 -> (A)5	A				1	1.6e-152	69	Deletion (tandem repeat)
			mdh	malate dehydrogenase	argR	DNA-binding transcriptional dual regulator ArgR	BM28 lysU		3394732	1		T	C -> T	C	T			1	0	99	SNP (transition)
			rrfF	5S ribosomal RNA	thrV	tRNA-Thr	BM28 lysU	actually in rrfF	3433874	1		T	C -> T	C	T			0.987	4.9e-199	78	SNP (transition)
			rrlD	23S ribosomal RNA	alaT	tRNA-Ala	BM28 lysU	actually in rrlD	3434650	3		CAT	ATC -> CAT	ATC	CAT			1	1.6e-29	96	Substitution
		BM28 lysU	dppB	dipeptide ABC transporter membrane subunit DppB	dppA	dipeptide ABC transporter periplasmic binding protein	BM28 lysU		3716405	1		A	G -> A	G	A			1	6.3e-260	81	SNP (transition)
yhjY	conserved protein YhjY						BM28 lysU		3722855	31											IS10R insertion	#N/A
wecH	O-acetyltransferase WecH						BM28 lysU		3736886	23											IS10R insertion	#N/A
yidP	putative DNA-binding transcriptional regulator YidP						BM28 lysU		3874350	49											IS10R insertion	#N/A
		BM28 lysU	rrlC	23S ribosomal RNA	rrfC	5S ribosomal RNA	BM28 lysU	actually in rrlC	3955934	1		T	C -> T	C	T			0.277	5.1e-65	285	SNP (transition)
			rhaD	rhamnulose-1-phosphate aldolase	rhaA	L-rhamnose isomerase	BM28 lysU		4104996	1		G	A -> G	A	G			1	1e-58	58	SNP (transition)
			hslV	peptidase component of the HslVU protease	ftsN	cell division protein FtsN	BM28 lysU		4132781	2			(GG)3 -> (GG)2	GG				1	2.5e-212	92	Deletion (tandem repeat)
		BM28 lysU	argH	argininosuccinate lyase	oxyS	small regulatory RNA OxyS	BM28 lysU		4168675	1		A	G -> A	G	A			1	6.3e-245	74	SNP (transition)
			yjbT	PF17089 family protein YjbT	psiE	putative phosphate starvation-inducible protein	BM28 lysU		4250638	1		A	G -> A	G	A			1	0	96	SNP (transition)
			nrfG	putative formate-dependent nitrite reductase complex subunit NrfG	gltP	glutamate/aspartate : H(+) symporter GltP	BM28 lysU		4304834	37											IS10R insertion
			gltP	glutamate/aspartate : H(+) symporter GltP	yjcO	Sel1 repeat-containing protein YjcO	BM28 lysU		4306797	0		GC	#NAME?		GC			1	4e-276	102	Insertion
lysU	lysine--tRNA ligase/Ap4A synthetase/Ap3A synthetase	BM28 lysU					BM28 lysU		4363631	1485											indel (lysU cat interr)	55.8347
			yjhC	KpLE2 phage-like element; putative oxidoreductase YjhC	ythA	KpLE2 phage-like element; uncharacterized protein YthA	BM28 lysU		4516853	1		T	C -> T	C	T			1	1.6E-317	96	SNP (transition)
			yjhY	pseudogene	yjhP	KpLE2 phage-like element; putative methyltransferase YjhP	BM28 lysU	actually in yjhY	4542596	1		A	C -> A	C	A			1	0	112	SNP (transversion)
			nanC	N-acetylneuraminic acid outer membrane channel	fimB	regulator for fimA	BM28 lysU		4549999	0		T	(T)7 -> (T)8		T			1	4e-291	88	Insertion (tandem repeat)
fimE	regulator for fimA						BM28 lysU		4552942	31											IS10R insertion	#N/A
			mcrB	5-methylcytosine-specific restriction enzyme subunit McrB	symE	toxic protein SymE	BM28 lysU		4589750	43											IS10R insertion
ybjL	putative transport protein YbjL						BM28		899994	1	Frame Shift		(A)7 -> (A)6	A			81	1	0	159	Deletion (tandem repeat)	53.3083
potG	putrescine ABC transporter ATP binding subunit						BM28		905681	1	Frame Shift		(C)4 -> (C)3	C			92	1	0	144	Deletion (tandem repeat)	#N/A
xylB	xylulokinase						BM28		3738533	1	Frame Shift		(C)8 -> (C)7	C			418	1	2e-228	99	Deletion (tandem repeat)	55.1005
cytR	DNA-binding transcriptional repressor CytR						BM28		4134537	1	Frame Shift		(T)6 -> (T)5	T			112	1	4e-243	101	Deletion (tandem repeat)	57.4448
mepM	peptidoglycan DD-endopeptidase MepM						BM28		1950772	1	None	A	G -> A	G	A		427	1	0	118	SNP (transition)	#N/A
pcnB	poly(A) polymerase I						BM28		158879	1	Substitution	G	A -> G	A	G	V -> A	83	1	0	109	SNP (transition)	53.7599	-2.9
pdeB	c-di-GMP phosphodiesterase PdeB	BM28					BM28		487596	1	Substitution	C	T -> C	T	C	K -> E	60	1	0	223	SNP (transition)	#N/A
mscM	miniconductance mechanosensitive channel MscM						BM28		4398393	1	Substitution	T	C -> T	C	T	A -> T	465	1	0	128	SNP (transition)	54.9144	0
ybjL	putative transport protein YbjL						BM28 lysU		899994	1	Frame Shift		(A)7 -> (A)6	A			81	1	4e-170	77	Deletion (tandem repeat)	53.3083
potG	putrescine ABC transporter ATP binding subunit						BM28 lysU		905681	1	Frame Shift		(C)4 -> (C)3	C			92	1	1.6e-198	86	Deletion (tandem repeat)	#N/A
cytR	DNA-binding transcriptional repressor CytR						BM28 lysU		4134537	1	Frame Shift		(T)6 -> (T)5	T			112	1	6.3e-168	76	Deletion (tandem repeat)	57.4448
mepM	peptidoglycan DD-endopeptidase MepM						BM28 lysU		1950772	1	None	A	G -> A	G	A		427	1	1e-297	90	SNP (transition)	#N/A
cca	fused tRNA nucleotidyltransferase/2',3'-cyclic phosphodiesterase/2' nucleotidase and phosphatase	BM28 lysU					BM28 lysU		3213340	1	None	T	C -> T	C	T		345	1	0	123	SNP (transition)	55.2835
pcnB	poly(A) polymerase I						BM28 lysU		158879	1	Substitution	G	A -> G	A	G	V -> A	83	1	2.5e-252	74	SNP (transition)	53.7599	-2.9
tyrP	tyrosine:H(+) symporter	BM28 lysU					BM28 lysU		2000229	1	Substitution	T	C -> T	C	T	A -> V	45	0.313	1.9e-52	64	SNP (transition)	55.3656	1.3
mscM	miniconductance mechanosensitive channel MscM						BM28 lysU		4398393	1	Substitution	T	C -> T	C	T	A -> T	465	1	4e-291	88	SNP (transition)	54.9144	0

## Sheet: just snps
gene	product	Track Name	Minimum	Length	Protein Effect	Name	Change	Reference Nucleotide(s)	Variant Nucleotide(s)	Amino Acid Change	CDS Codon Number	Variant Frequency	Variant P-Value (approximate)	Coverage	Polymorphism Type
fhuA	ferrichrome outer membrane transporter/phage receptor	Variants: DLysU_S173_R_001 (trimmed) (Q30)	168123	1	Substitution	C	A -> C	A	C	S -> R	214	1	3.2E-314	95	SNP (transversion)
		Variants: DLysU_S173_R_001 (trimmed) (Q30)	2085116	1		C	A -> C	A	C			0.325	1.5e-33	40	SNP (transversion)
ampE	protein AmpE	Variants: DLysU_S173_R_001 (trimmed) (Q30)	119746	1	Substitution	G	A -> G	A	G	T -> A	156	1	2e-294	89	SNP (transition)
pcnB	poly(A) polymerase I	Variants: DLysU_S173_R_001 (trimmed) (Q30)	158879	1	Substitution	G	A -> G	A	G	V -> A	90	1	2.5e-252	74	SNP (transition)
tsf	protein chain elongation factor EF-Ts	Variants: DLysU_S173_R_001 (trimmed) (Q30)	191197	1	Substitution	G	A -> G	A	G	Q -> R	114	1	5e-268	81	SNP (transition)
cyoD	cytochrome bo3 ubiquinol oxidase subunit 4	Variants: DLysU_S173_R_001 (trimmed) (Q30)	457066	1	Substitution	G	A -> G	A	G	I -> T	46	1	1.6e-296	87	SNP (transition)
pheP	phenylalanine:H(+) symporter PheP	Variants: DLysU_S173_R_001 (trimmed) (Q30)	612648	1	Substitution	G	A -> G	A	G	Y -> C	92	1	1e-297	90	SNP (transition)
sucA	subunit of E1(0) component of 2-oxoglutarate dehydrogenase	Variants: DLysU_S173_R_001 (trimmed) (Q30)	770420	1	Substitution	G	A -> G	A	G	T -> A	434	1	1e-306	90	SNP (transition)
clsA	cardiolipin synthase A	Variants: DLysU_S173_R_001 (trimmed) (Q30)	1318838	1	Substitution	G	A -> G	A	G	W -> R	75	1	1.6e-262	77	SNP (transition)
abgB	p-aminobenzoyl-glutamate hydrolase subunit B	Variants: DLysU_S173_R_001 (trimmed) (Q30)	1412545	1	Substitution	G	A -> G	A	G	Y -> H	376	1	0	107	SNP (transition)
ydiF	putative acetate-CoA transferase	Variants: DLysU_S173_R_001 (trimmed) (Q30)	1787403	1	Substitution	G	A -> G	A	G	T -> A	468	1	2.5e-218	64	SNP (transition)
lpxM	myristoyl-acyl carrier protein-dependent acyltransferase	Variants: DLysU_S173_R_001 (trimmed) (Q30)	1950128	1	Substitution	G	A -> G	A	G	F -> L	161	1	1e-297	90	SNP (transition)
eutK	putative structural protein, ethanolamine utilization microcompartment	Variants: DLysU_S173_R_001 (trimmed) (Q30)	2566007	1	Substitution	G	A -> G	A	G	V -> A	46	1	4.9E-324	98	SNP (transition)
yqiG	putative outer membrane usher protein YqiG	Variants: DLysU_S173_R_001 (trimmed) (Q30)	3198903	1	None	G	A -> G	A	G		376	1	4e-291	88	SNP (transition)
yhdJ	DNA adenine methyltransferase	Variants: DLysU_S173_R_001 (trimmed) (Q30)	3422329	1	Substitution	G	A -> G	A	G	T -> A	88	1	1.3e-274	83	SNP (transition)
aslB	putative anaerobic sulfatase maturation enzyme AslB	Variants: DLysU_S173_R_001 (trimmed) (Q30)	3994515	1	None	G	A -> G	A	G		381	1	2.5e-304	92	SNP (transition)
		Variants: DLysU_S173_R_001 (trimmed) (Q30)	4104996	1		G	A -> G	A	G			1	1e-58	58	SNP (transition)
mdtP	putative multidrug efflux pump outer membrane channel	Variants: DLysU_S173_R_001 (trimmed) (Q30)	4311366	1	Substitution	G	A -> G	A	G	V -> A	27	1	0	129	SNP (transition)
yjhB	putative sialic acid transporter	Variants: DLysU_S173_R_001 (trimmed) (Q30)	4515575	1	Substitution	G	A -> G	A	G	Y -> C	368	1	0	118	SNP (transition)
ybhJ	putative hydratase YbhJ	Variants: DLysU_S173_R_001 (trimmed) (Q30)	814077	1	Substitution	A	C -> A	C	A	L -> I	54	1	3.2E-314	95	SNP (transversion)
pncB	nicotinate phosphoribosyltransferase	Variants: DLysU_S173_R_001 (trimmed) (Q30)	1000031	1	Substitution	A	C -> A	C	A	E -> D	247	1	1.6e-284	86	SNP (transversion)
gpp	guanosine-5'-triphosphate,3'-diphosphate phosphatase	Variants: DLysU_S173_R_001 (trimmed) (Q30)	3973400	1	Substitution	A	C -> A	C	A	Q -> H	415	1	6.3e-278	84	SNP (transversion)
cpxR	DNA-binding transcriptional dual regulator CpxR	Variants: DLysU_S173_R_001 (trimmed) (Q30)	4115813	1	Substitution	A	C -> A	C	A	E -> D	91	1	1.6e-245	72	SNP (transversion)
eptC	phosphoethanolamine transferase EptC	Variants: DLysU_S173_R_001 (trimmed) (Q30)	4159243	1	Substitution	A	C -> A	C	A	D -> Y	480	1	1e-198	60	SNP (transversion)
		Variants: DLysU_S173_R_001 (trimmed) (Q30)	4542596	1		A	C -> A	C	A			1	0	112	SNP (transversion)
pagP	Lipid IVA palmitoyltransferase	Variants: DLysU_S173_R_001 (trimmed) (Q30)	667307	1	Truncation	G	C -> G	C	G		112	1	1.6e-284	86	SNP (transversion)
		Variants: DLysU_S173_R_001 (trimmed) (Q30)	2163590	1		G	C -> G	C	G			1	6.3e-232	68	SNP (transversion)
		Variants: DLysU_S173_R_001 (trimmed) (Q30)	2239591	1		G	C -> G	C	G			0.448	4.3e-37	29	SNP (transversion)
yjiV	putative uncharacterized protein YjiV	Variants: DLysU_S173_R_001 (trimmed) (Q30)	4587059	1	Substitution	G	C -> G	C	G	T -> S	837	1	7.9e-288	87	SNP (transversion)
thrC	threonine synthase	Variants: DLysU_S173_R_001 (trimmed) (Q30)	4012	1	None	T	C -> T	C	T		93	1	2.5e-266	83	SNP (transition)
caiT	L-carnitine:gamma-butyrobetaine antiporter	Variants: DLysU_S173_R_001 (trimmed) (Q30)	41728	1	Truncation	T	C -> T	C	T		68	1	0	132	SNP (transition)
		Variants: DLysU_S173_R_001 (trimmed) (Q30)	83908	1		T	C -> T	C	T			1	1.6e-251	76	SNP (transition)
dksA	RNA polymerase-binding transcription factor DksA	Variants: DLysU_S173_R_001 (trimmed) (Q30)	160337	1	Substitution	T	C -> T	C	T	D -> N	90	1	3.2e-281	85	SNP (transition)
mltD	membrane-bound lytic murein transglycosylase D	Variants: DLysU_S173_R_001 (trimmed) (Q30)	233544	1	Substitution	T	C -> T	C	T	A -> T	138	1	0	114	SNP (transition)
		Variants: DLysU_S173_R_001 (trimmed) (Q30)	442154	1		T	C -> T	C	T			1	7.9e-255	77	SNP (transition)
acrB	multidrug efflux pump RND permease AcrB	Variants: DLysU_S173_R_001 (trimmed) (Q30)	490629	1	Substitution	T	C -> T	C	T	M -> I	977	1	6.3e-278	84	SNP (transition)
acrB	multidrug efflux pump RND permease AcrB	Variants: DLysU_S173_R_001 (trimmed) (Q30)	492563	1	Substitution	T	C -> T	C	T	V -> M	333	1	1.6e-284	86	SNP (transition)
hemH	ferrochelatase	Variants: DLysU_S173_R_001 (trimmed) (Q30)	509054	1	None	T	C -> T	C	T		195	1	7.9e-255	77	SNP (transition)
		Variants: DLysU_S173_R_001 (trimmed) (Q30)	595060	1		T	C -> T	C	T			1	2e-162	49	SNP (transition)
deoR	DNA-binding transcriptional repressor DeoR	Variants: DLysU_S173_R_001 (trimmed) (Q30)	893055	1	Substitution	T	C -> T	C	T	G -> E	32	1	6.3e-266	78	SNP (transition)
rlmC	23S rRNA m(5)U747 methyltransferase	Variants: DLysU_S173_R_001 (trimmed) (Q30)	909548	1	Substitution	T	C -> T	C	T	R -> C	206	1	4e-242	71	SNP (transition)
rlmL	fused 23S rRNA m(2)G2445 methyltransferase and 23S rRNA m(7)G2069 methyltransferase	Variants: DLysU_S173_R_001 (trimmed) (Q30)	1019752	1	None	T	C -> T	C	T		498	1	1.6e-251	76	SNP (transition)
gfcE	putative exopolysaccharide export lipoprotein GfcE	Variants: DLysU_S173_R_001 (trimmed) (Q30)	1055401	1	Substitution	T	C -> T	C	T	R -> H	273	1	3.2e-215	65	SNP (transition)
torA	trimethylamine N-oxide reductase 1	Variants: DLysU_S173_R_001 (trimmed) (Q30)	1071894	1	Substitution	T	C -> T	C	T	R -> C	742	1	0	113	SNP (transition)
putP	proline:Na(+) symporter	Variants: DLysU_S173_R_001 (trimmed) (Q30)	1090672	1	Substitution	T	C -> T	C	T	A -> V	318	1	0	108	SNP (transition)
		Variants: DLysU_S173_R_001 (trimmed) (Q30)	1115766	1		T	C -> T	C	T			1	2.5E-320	94	SNP (transition)
flgA	flagellar basal body P-ring formation protein FlgA	Variants: DLysU_S173_R_001 (trimmed) (Q30)	1141276	1	None	T	C -> T	C	T		1	1	6.3E-311	94	SNP (transition)
dadA	D-amino acid dehydrogenase	Variants: DLysU_S173_R_001 (trimmed) (Q30)	1248549	1	None	T	C -> T	C	T		188	1	1e-231	70	SNP (transition)
oppC	murein tripeptide ABC transporter/oligopeptide ABC transporter inner membrane subunit OppC	Variants: DLysU_S173_R_001 (trimmed) (Q30)	1314841	1	Substitution	T	C -> T	C	T	A -> V	198	1	4.9E-324	98	SNP (transition)
marB	multiple antibiotic resistance protein	Variants: DLysU_S173_R_001 (trimmed) (Q30)	1630470	1	Truncation	T	C -> T	C	T		23	1	5e-202	61	SNP (transition)
kdgR	DNA-binding transcriptional repressor KdgR	Variants: DLysU_S173_R_001 (trimmed) (Q30)	1920319	1	Substitution	T	C -> T	C	T	E -> K	66	1	5e-268	81	SNP (transition)
tyrP	tyrosine:H(+) symporter	Variants: DLysU_S173_R_001 (trimmed) (Q30)	2000229	1	Substitution	T	C -> T	C	T	A -> V	40	0.313	1.9e-52	64	SNP (transition)
ompC	outer membrane porin C	Variants: DLysU_S173_R_001 (trimmed) (Q30)	2322629	1	Substitution	T	C -> T	C	T	G -> D	179	1	2.5e-304	92	SNP (transition)
yfhL	putative 4Fe-4S cluster-containing protein YfhL	Variants: DLysU_S173_R_001 (trimmed) (Q30)	2710318	1	Substitution	T	C -> T	C	T	H -> Y	81	1	0	102	SNP (transition)
		Variants: DLysU_S173_R_001 (trimmed) (Q30)	2739608	1		T	C -> T	C	T			1	1.6e-182	101	SNP (transition)
pcm	L-isoaspartate protein carboxylmethyltransferasetype II	Variants: DLysU_S173_R_001 (trimmed) (Q30)	2879702	1	Substitution	T	C -> T	C	T	R -> Q	78	1	0	108	SNP (transition)
cysI	sulfite reductase, hemoprotein subunit	Variants: DLysU_S173_R_001 (trimmed) (Q30)	2899893	1	Substitution	T	C -> T	C	T	G -> S	208	1	1.6e-245	72	SNP (transition)
ygdI	DUF903 domain-containing lipoprotein YgdI	Variants: DLysU_S173_R_001 (trimmed) (Q30)	2953401	1	Substitution	T	C -> T	C	T	D -> N	54	1	5e-235	71	SNP (transition)
csdA	cysteine sulfinate desulfinase	Variants: DLysU_S173_R_001 (trimmed) (Q30)	2954224	1	Substitution	T	C -> T	C	T	T -> I	158	1	2e-261	79	SNP (transition)
ptsP	phosphoenolpyruvate-protein phosphotransferase PtsP	Variants: DLysU_S173_R_001 (trimmed) (Q30)	2977480	1	Substitution	T	C -> T	C	T	G -> D	457	1	0	105	SNP (transition)
cca	fused tRNA nucleotidyltransferase/2',3'-cyclic phosphodiesterase/2' nucleotidase and phosphatase	Variants: DLysU_S173_R_001 (trimmed) (Q30)	3213340	1	None	T	C -> T	C	T		341	1	0	123	SNP (transition)
		Variants: DLysU_S173_R_001 (trimmed) (Q30)	3394732	1		T	C -> T	C	T			1	0	99	SNP (transition)
		Variants: DLysU_S173_R_001 (trimmed) (Q30)	3433874	1		T	C -> T	C	T			0.987	4.9e-199	78	SNP (transition)
rplC	50S ribosomal subunit protein L3	Variants: DLysU_S173_R_001 (trimmed) (Q30)	3462777	1	Substitution	T	C -> T	C	T	V -> I	189	1	0	136	SNP (transition)
yhfG	DUF2559 domain-containing protein YhfG	Variants: DLysU_S173_R_001 (trimmed) (Q30)	3502009	1	None	T	C -> T	C	T		9	1	2e-195	59	SNP (transition)
dam	DNA adenine methyltransferase	Variants: DLysU_S173_R_001 (trimmed) (Q30)	3525857	1	Substitution	T	C -> T	C	T	A -> T	158	1	5e-268	81	SNP (transition)
yhiI	putative membrane fusion protein YhiI	Variants: DLysU_S173_R_001 (trimmed) (Q30)	3639997	1	Substitution	T	C -> T	C	T	E -> K	341	1	0	112	SNP (transition)
ilvB	acetohydroxy acid synthase I subunit IlvB	Variants: DLysU_S173_R_001 (trimmed) (Q30)	3861598	1	None	T	C -> T	C	T		534	1	0	120	SNP (transition)
		Variants: DLysU_S173_R_001 (trimmed) (Q30)	3955934	1		T	C -> T	C	T			0.277	5.1e-65	285	SNP (transition)
rho	transcription termination factor Rho	Variants: DLysU_S173_R_001 (trimmed) (Q30)	3977118	1	Substitution	T	C -> T	C	T	T -> I	96	1	4e-208	61	SNP (transition)
yiiD	putative acetyltransferase YiiD	Variants: DLysU_S173_R_001 (trimmed) (Q30)	4087869	1	None	T	C -> T	C	T		2	1	0	115	SNP (transition)
yiiD	putative acetyltransferase YiiD	Variants: DLysU_S173_R_001 (trimmed) (Q30)	4088300	1	Substitution	T	C -> T	C	T	T -> M	146	1	0	98	SNP (transition)
fdoG	formate dehydrogenase O subunit alpha	Variants: DLysU_S173_R_001 (trimmed) (Q30)	4095506	1	None	T	C -> T	C	T		244	1	0	122	SNP (transition)
tpiA	triose-phosphate isomerase	Variants: DLysU_S173_R_001 (trimmed) (Q30)	4121178	1	Substitution	T	C -> T	C	T	A -> T	249	1	0	106	SNP (transition)
rpoC	RNA polymerase subunit beta'	Variants: DLysU_S173_R_001 (trimmed) (Q30)	4197548	1	Substitution	T	C -> T	C	T	A -> V	588	1	0	107	SNP (transition)
rpoC	RNA polymerase subunit beta'	Variants: DLysU_S173_R_001 (trimmed) (Q30)	4199168	1	Substitution	T	C -> T	C	T	T -> I	1128	1	0	107	SNP (transition)
thiE	thiamine phosphate synthase	Variants: DLysU_S173_R_001 (trimmed) (Q30)	4204457	1	Substitution	T	C -> T	C	T	A -> T	55	0.991	0	117	SNP (transition)
dnaB	replicative DNA helicase	Variants: DLysU_S173_R_001 (trimmed) (Q30)	4275518	1	Substitution	T	C -> T	C	T	P -> S	264	1	1.3e-274	83	SNP (transition)
alr	alanine racemase 1	Variants: DLysU_S173_R_001 (trimmed) (Q30)	4276204	1	Substitution	T	C -> T	C	T	A -> V	3	1	2e-228	69	SNP (transition)
phnK	carbon-phosphorus lyase subunit PhnK	Variants: DLysU_S173_R_001 (trimmed) (Q30)	4328636	1	Substitution	T	C -> T	C	T	A -> T	182	1	0	126	SNP (transition)
phnG	carbon-phosphorus lyase core complex subunit PhnG	Variants: DLysU_S173_R_001 (trimmed) (Q30)	4331896	1	None	T	C -> T	C	T		72	1	0	110	SNP (transition)
yjdN	conserved protein YjdN	Variants: DLysU_S173_R_001 (trimmed) (Q30)	4336059	1	Substitution	T	C -> T	C	T	S -> N	33	1	2e-228	69	SNP (transition)
mscM	miniconductance mechanosensitive channel MscM	Variants: DLysU_S173_R_001 (trimmed) (Q30)	4398393	1	Substitution	T	C -> T	C	T	A -> T	463	1	4e-291	88	SNP (transition)
		Variants: DLysU_S173_R_001 (trimmed) (Q30)	4516853	1		T	C -> T	C	T			1	1.6E-317	96	SNP (transition)
yjjW	putative glycyl-radical enzyme activating enzymeYjjW	Variants: DLysU_S173_R_001 (trimmed) (Q30)	4625752	1	None	T	C -> T	C	T		69	1	4e-259	76	SNP (transition)
araD	L-ribulose-5-phosphate 4-epimerase AraD	Variants: DLysU_S173_R_001 (trimmed) (Q30)	66294	1	Substitution	A	G -> A	G	A	A -> V	86	1	1.6e-284	86	SNP (transition)
dgt	dGTP triphosphohydrolase	Variants: DLysU_S173_R_001 (trimmed) (Q30)	179453	1	Substitution	A	G -> A	G	A	V -> I	73	1	0	107	SNP (transition)
cyoB	cytochrome bo3 ubiquinol oxidase subunit 1	Variants: DLysU_S173_R_001 (trimmed) (Q30)	458270	1	Substitution	A	G -> A	G	A	L -> F	510	1	4e-293	86	SNP (transition)
tig	trigger factor	Variants: DLysU_S173_R_001 (trimmed) (Q30)	464476	1	Substitution	A	G -> A	G	A	R -> H	63	1	6.3e-300	88	SNP (transition)
qmcA	PHB domain-containing protein	Variants: DLysU_S173_R_001 (trimmed) (Q30)	526018	1	None	A	G -> A	G	A		57	1	4e-192	58	SNP (transition)
kdpB	K(+) transporting P-type ATPase subunit KdpB	Variants: DLysU_S173_R_001 (trimmed) (Q30)	736071	1	Substitution	A	G -> A	G	A	R -> C	461	1	1.6e-279	82	SNP (transition)
cydC	glutathione/L-cysteine ABC exporter subunit CydC	Variants: DLysU_S173_R_001 (trimmed) (Q30)	939064	1	Substitution	A	G -> A	G	A	R -> C	183	1	1e-297	90	SNP (transition)
csgC	inhibitor of CsgA amyloid formation	Variants: DLysU_S173_R_001 (trimmed) (Q30)	1115445	1	Substitution	A	G -> A	G	A	V -> M	24	1	0	110	SNP (transition)
yciE	DUF892 domain-containing protein YciE	Variants: DLysU_S173_R_001 (trimmed) (Q30)	1325225	1	Truncation	A	G -> A	G	A		139	1	1.6E-313	92	SNP (transition)
trg	methyl-accepting chemotaxis protein Trg	Variants: DLysU_S173_R_001 (trimmed) (Q30)	1503020	1	Substitution	A	G -> A	G	A	A -> T	46	1	7.9E-321	97	SNP (transition)
lhr	putative ATP-dependent helicase Lhr	Variants: DLysU_S173_R_001 (trimmed) (Q30)	1741451	1	None	A	G -> A	G	A		650	1	2.5e-238	72	SNP (transition)
pfkB	6-phosphofructokinase II	Variants: DLysU_S173_R_001 (trimmed) (Q30)	1817117	1	None	A	G -> A	G	A		111	1	4e-174	51	SNP (transition)
rnd	RNase D	Variants: DLysU_S173_R_001 (trimmed) (Q30)	1898118	1	Substitution	A	G -> A	G	A	P -> S	97	1	3.2e-281	85	SNP (transition)
mntP	Mn(2(+)) exporter	Variants: DLysU_S173_R_001 (trimmed) (Q30)	1916176	1	Substitution	A	G -> A	G	A	G -> D	25	1	1.3e-274	83	SNP (transition)
mepM	peptidoglycan DD-endopeptidase MepM	Variants: DLysU_S173_R_001 (trimmed) (Q30)	1950772	1	None	A	G -> A	G	A		418	1	1e-297	90	SNP (transition)
gmd	GDP-mannose 4,6-dehydratase	Variants: DLysU_S173_R_001 (trimmed) (Q30)	2137839	1	None	A	G -> A	G	A		297	1	7.9e-288	87	SNP (transition)
dgcE	putative diguanylate cyclase DgcE	Variants: DLysU_S173_R_001 (trimmed) (Q30)	2154184	1	None	A	G -> A	G	A		168	1	5e-301	91	SNP (transition)
mdtD	putative multidrug efflux pump MdtD	Variants: DLysU_S173_R_001 (trimmed) (Q30)	2172836	1	Substitution	A	G -> A	G	A	V -> M	320	1	5e-268	81	SNP (transition)
		Variants: DLysU_S173_R_001 (trimmed) (Q30)	2415783	1		A	G -> A	G	A			1	5e-258	83	SNP (transition)
yfcA	conserved inner membrane protein YfcA	Variants: DLysU_S173_R_001 (trimmed) (Q30)	2455944	1	Substitution	A	G -> A	G	A	S -> F	11	1	2.5e-186	58	SNP (transition)
ypdC	putative AraC-type DNA-binding transcriptional regulator YpdC	Variants: DLysU_S173_R_001 (trimmed) (Q30)	2511952	1	Substitution	A	G -> A	G	A	M -> I	136	1	5e-268	81	SNP (transition)
yfjI	CP4-57 prophage; protein YfjI	Variants: DLysU_S173_R_001 (trimmed) (Q30)	2770027	1	Substitution	A	G -> A	G	A	V -> M	210	0.987	3.1e-257	77	SNP (transition)
ygaM	DUF883 domain-containing protein YgaM	Variants: DLysU_S173_R_001 (trimmed) (Q30)	2810666	1	Substitution	A	G -> A	G	A	G -> S	36	1	2.5e-303	89	SNP (transition)
proW	glycine betaine ABC transporter membrane subunitProW	Variants: DLysU_S173_R_001 (trimmed) (Q30)	2816528	1	Substitution	A	G -> A	G	A	G -> D	35	1	0	104	SNP (transition)
barA	sensory histidine kinase BarA	Variants: DLysU_S173_R_001 (trimmed) (Q30)	2927491	1	Substitution	A	G -> A	G	A	D -> N	674	1	0	100	SNP (transition)
tcdA	tRNA threonylcarbamoyladenosine dehydratase	Variants: DLysU_S173_R_001 (trimmed) (Q30)	2955773	1	Substitution	A	G -> A	G	A	T -> M	162	1	1.6e-262	77	SNP (transition)
recB	exodeoxyribonuclease V subunit RecB	Variants: DLysU_S173_R_001 (trimmed) (Q30)	2962891	1	None	A	G -> A	G	A		1176	0.308	1.6e-79	104	SNP (transition)
tdcD	propionate kinase	Variants: DLysU_S173_R_001 (trimmed) (Q30)	3273160	1	Substitution	A	G -> A	G	A	R -> C	306	1	1.3e-241	73	SNP (transition)
kbaY	tagatose-1,6-bisphosphate aldolase 1 subunit KbaY	Variants: DLysU_S173_R_001 (trimmed) (Q30)	3294140	1	Substitution	A	G -> A	G	A	A -> T	195	1	4.0E-310	91	SNP (transition)
truB	tRNA pseudouridine(55) synthase	Variants: DLysU_S173_R_001 (trimmed) (Q30)	3322454	1	Substitution	A	G -> A	G	A	P -> S	247	1	0	100	SNP (transition)
arcB	sensory histidine kinase ArcB	Variants: DLysU_S173_R_001 (trimmed) (Q30)	3362777	1	Substitution	A	G -> A	G	A	H -> Y	222	1	0	99	SNP (transition)
yhcA	putative fimbrial chaperone YhcA	Variants: DLysU_S173_R_001 (trimmed) (Q30)	3373121	1	Substitution	A	G -> A	G	A	A -> T	199	1	6.3e-181	53	SNP (transition)
nanT	N-acetylneuraminate:H(+) symporter	Variants: DLysU_S173_R_001 (trimmed) (Q30)	3382103	1	Substitution	A	G -> A	G	A	A -> V	296	1	0	96	SNP (transition)
rpsH	30S ribosomal subunit protein S8	Variants: DLysU_S173_R_001 (trimmed) (Q30)	3456924	1	Substitution	A	G -> A	G	A	R -> C	13	1	0	126	SNP (transition)
malP	maltodextrin phosphorylase	Variants: DLysU_S173_R_001 (trimmed) (Q30)	3560960	1	None	A	G -> A	G	A		643	1	1e-165	50	SNP (transition)
yhiN	putative oxidoreductase YhiN	Variants: DLysU_S173_R_001 (trimmed) (Q30)	3646981	1	Substitution	A	G -> A	G	A	T -> I	267	1	2e-294	89	SNP (transition)
pitA	metal phosphate:H(+) symporter PitA	Variants: DLysU_S173_R_001 (trimmed) (Q30)	3649211	1	Truncation	A	G -> A	G	A		385	1	0	104	SNP (transition)
		Variants: DLysU_S173_R_001 (trimmed) (Q30)	3716405	1		A	G -> A	G	A			1	6.3e-260	81	SNP (transition)
yiaM	2,3-diketo-L-gulonate:Na(+) symporter - membranesubunit	Variants: DLysU_S173_R_001 (trimmed) (Q30)	3755035	1	Substitution	A	G -> A	G	A	G -> D	98	1	4e-295	92	SNP (transition)
bglF	beta-glucoside specific PTS enzyme II/BglG kinase/BglG phosphatase	Variants: DLysU_S173_R_001 (trimmed) (Q30)	3914426	1	None	A	G -> A	G	A		529	1	2e-294	89	SNP (transition)
		Variants: DLysU_S173_R_001 (trimmed) (Q30)	4168675	1		A	G -> A	G	A			1	6.3e-245	74	SNP (transition)
		Variants: DLysU_S173_R_001 (trimmed) (Q30)	4250638	1		A	G -> A	G	A			1	0	96	SNP (transition)
lgoR	putative DNA-binding transcriptional regulator LgoR	Variants: DLysU_S173_R_001 (trimmed) (Q30)	4606208	1	Substitution	A	G -> A	G	A	A -> V	20	1	4e-291	88	SNP (transition)
rsmC	16S rRNA m(2)G1207 methyltransferase	Variants: DLysU_S173_R_001 (trimmed) (Q30)	4617408	1	None	A	G -> A	G	A		236	1	0	101	SNP (transition)
deoA	thymidine phosphorylase	Variants: DLysU_S173_R_001 (trimmed) (Q30)	4628726	1	Substitution	A	G -> A	G	A	G -> D	28	1	6.3e-278	84	SNP (transition)
		Variants: DLysU_S173_R_001 (trimmed) (Q30)	925642	1		C	G -> C	G	C			0.417	7.9e-15	12	SNP (transversion)
hyaC	hydrogenase 1 cytochrome b subunit	Variants: DLysU_S173_R_001 (trimmed) (Q30)	1046028	1	Substitution	C	G -> C	G	C	W -> S	183	1	0	99	SNP (transversion)
alaS	alanine--tRNA ligase/DNA-binding transcriptionalrepressor	Variants: DLysU_S173_R_001 (trimmed) (Q30)	2831839	1	None	C	G -> C	G	C		196	1	0	107	SNP (transversion)
		Variants: DLysU_S173_R_001 (trimmed) (Q30)	3244133	1		C	G -> C	G	C			0.308	6.1e-32	39	SNP (transversion)
arpA	regulator of acetyl CoA synthetase	Variants: DLysU_S173_R_001 (trimmed) (Q30)	4231875	1	Substitution	C	G -> C	G	C	T -> R	343	1	1.6e-251	76	SNP (transversion)
fhuA	ferrichrome outer membrane transporter/phage receptor	Variants: DLysU_S173_R_001 (trimmed) (Q30)	168101	1	None	T	G -> T	G	T		206	1	0	107	SNP (transversion)
yafL	NlpC/P60 family protein YafL	Variants: DLysU_S173_R_001 (trimmed) (Q30)	246747	1	None	T	G -> T	G	T		12	1	7.9e-189	57	SNP (transversion)
		Variants: DLysU_S173_R_001 (trimmed) (Q30)	403538	1		T	G -> T	G	T			1	2.5e-282	128	SNP (transversion)
mutH	DNA mismatch repair protein MutH	Variants: DLysU_S173_R_001 (trimmed) (Q30)	2980408	1	Substitution	T	G -> T	G	T	S -> I	111	1	4e-259	76	SNP (transversion)
yzcX	protein YzcX	Variants: DLysU_S173_R_001 (trimmed) (Q30)	4004550	1	Substitution	T	G -> T	G	T	A -> S	96	1	6.3e-212	64	SNP (transversion)
tamB	translocation and assembly module subunit TamB	Variants: DLysU_S173_R_001 (trimmed) (Q30)	4458062	1	Substitution	A	T -> A	T	A	V -> E	1179	1	4e-258	78	SNP (transversion)
		Variants: DLysU_S173_R_001 (trimmed) (Q30)	402662	1		C	T -> C	T	C			1	2.5e-196	652	SNP (transition)
		Variants: DLysU_S173_R_001 (trimmed) (Q30)	403518	1		C	T -> C	T	C			1	1e-250	125	SNP (transition)
dxs	1-deoxy-D-xylulose-5-phosphate synthase	Variants: DLysU_S173_R_001 (trimmed) (Q30)	448859	1	Substitution	C	T -> C	T	C	M -> V	159	1	0	117	SNP (transition)
		Variants: DLysU_S173_R_001 (trimmed) (Q30)	655425	1		C	T -> C	T	C			1	0	100	SNP (transition)
		Variants: DLysU_S173_R_001 (trimmed) (Q30)	765241	1		C	T -> C	T	C			1	4.9E-324	98	SNP (transition)
mukB	chromosome partitioning protein MukB	Variants: DLysU_S173_R_001 (trimmed) (Q30)	990862	1	None	C	T -> C	T	C		1374	1	1.3e-307	93	SNP (transition)
trg	methyl-accepting chemotaxis protein Trg	Variants: DLysU_S173_R_001 (trimmed) (Q30)	1502933	1	None	C	T -> C	T	C		17	1	3.2E-314	95	SNP (transition)
yedS	putative outer membrane protein YedS, N-terminalfragment	Variants: DLysU_S173_R_001 (trimmed) (Q30)	2044494	1	Substitution	C	T -> C	T	C	V -> A	10	1	5e-301	91	SNP (transition)
yfaL	putative autotransporter adhesin YfaL	Variants: DLysU_S173_R_001 (trimmed) (Q30)	2354146	1	Substitution	C	T -> C	T	C	T -> A	147	1	1e-198	60	SNP (transition)
arnA	fused UDP-4-amino-4-deoxy-L-arabinose formyltransferase/UDP-glucuronate dehydrogenase	Variants: DLysU_S173_R_001 (trimmed) (Q30)	2379997	1	Substitution	C	T -> C	T	C	L -> P	515	1	0	106	SNP (transition)
		Variants: DLysU_S173_R_001 (trimmed) (Q30)	2441393	1		C	T -> C	T	C			1	1.3e-241	73	SNP (transition)
hyfF	hydrogenase 4 component F	Variants: DLysU_S173_R_001 (trimmed) (Q30)	2618021	1	None	C	T -> C	T	C		230	1	0	96	SNP (transition)
		Variants: DLysU_S173_R_001 (trimmed) (Q30)	2817493	1		C	T -> C	T	C			1	1.3e-307	93	SNP (transition)
ygaZ	L-valine exporter subunit YgaZ	Variants: DLysU_S173_R_001 (trimmed) (Q30)	2820331	1	None	C	T -> C	T	C		100	1	1.6e-218	66	SNP (transition)
pnp	polynucleotide phosphorylase	Variants: DLysU_S173_R_001 (trimmed) (Q30)	3320442	1	Substitution	C	T -> C	T	C	N -> S	381	1	0	110	SNP (transition)
frlA	fructoselysine/psicoselysine transporter	Variants: DLysU_S173_R_001 (trimmed) (Q30)	3510861	1	None	C	T -> C	T	C		179	1	4e-258	78	SNP (transition)
yhhT	putative transporter YhhT	Variants: DLysU_S173_R_001 (trimmed) (Q30)	3622344	1	Substitution	C	T -> C	T	C	V -> A	22	1	1.6E-313	92	SNP (transition)
tdh	threonine dehydrogenase	Variants: DLysU_S173_R_001 (trimmed) (Q30)	3801492	1	Substitution	C	T -> C	T	C	H -> R	90	0.991	0	113	SNP (transition)
cbrB	putative inner membrane protein	Variants: DLysU_S173_R_001 (trimmed) (Q30)	3908000	1	Substitution	C	T -> C	T	C	V -> A	27	1	1e-297	90	SNP (transition)
arpA	regulator of acetyl CoA synthetase	Variants: DLysU_S173_R_001 (trimmed) (Q30)	4231319	1	None	C	T -> C	T	C		528	1	4e-259	76	SNP (transition)
		Variants: DLysU_S173_R_001 (trimmed) (Q30)	107546	1		G	T -> G	T	G			0.345	2e-27	29	SNP (transversion)
		Variants: DLysU_S173_R_001 (trimmed) (Q30)	718391	1		G	T -> G	T	G			0.278	8.5e-14	18	SNP (transversion)
yjfM	DUF1190 domain-containing protein YjfM	Variants: DLysU_S173_R_001 (trimmed) (Q30)	4423194	1	None	G	T -> G	T	G		131	0.25	3.9e-33	52	SNP (transversion)
fhuA	ferrichrome outer membrane transporter/phage receptor	Variants: BM28_S87_R_001 (trimmed) (Q30)	168123	1	Substitution	C	A -> C	A	C	S -> R	214	1	0	120	SNP (transversion)
ampE	protein AmpE	Variants: BM28_S87_R_001 (trimmed) (Q30)	119746	1	Substitution	G	A -> G	A	G	T -> A	156	1	0	162	SNP (transition)
pcnB	poly(A) polymerase I	Variants: BM28_S87_R_001 (trimmed) (Q30)	158879	1	Substitution	G	A -> G	A	G	V -> A	90	1	0	109	SNP (transition)
tsf	protein chain elongation factor EF-Ts	Variants: BM28_S87_R_001 (trimmed) (Q30)	191197	1	Substitution	G	A -> G	A	G	Q -> R	114	1	1e-175	50	SNP (transition)
cyoD	cytochrome bo3 ubiquinol oxidase subunit 4	Variants: BM28_S87_R_001 (trimmed) (Q30)	457066	1	Substitution	G	A -> G	A	G	I -> T	46	1	0	197	SNP (transition)
pheP	phenylalanine:H(+) symporter PheP	Variants: BM28_S87_R_001 (trimmed) (Q30)	612648	1	Substitution	G	A -> G	A	G	Y -> C	92	1	0	143	SNP (transition)
sucA	subunit of E1(0) component of 2-oxoglutarate dehydrogenase	Variants: BM28_S87_R_001 (trimmed) (Q30)	770420	1	Substitution	G	A -> G	A	G	T -> A	434	1	0	121	SNP (transition)
clsA	cardiolipin synthase A	Variants: BM28_S87_R_001 (trimmed) (Q30)	1318838	1	Substitution	G	A -> G	A	G	W -> R	75	1	0	117	SNP (transition)
abgB	p-aminobenzoyl-glutamate hydrolase subunit B	Variants: BM28_S87_R_001 (trimmed) (Q30)	1412545	1	Substitution	G	A -> G	A	G	Y -> H	376	1	0	99	SNP (transition)
ydcL	DUF3313 domain-containing lipoprotein YdcL	Variants: BM28_S87_R_001 (trimmed) (Q30)	1513118	1	Substitution	G	A -> G	A	G	T -> A	83	1	0	134	SNP (transition)
lpxM	myristoyl-acyl carrier protein-dependent acyltransferase	Variants: BM28_S87_R_001 (trimmed) (Q30)	1950128	1	Substitution	G	A -> G	A	G	F -> L	161	1	0	117	SNP (transition)
eutK	putative structural protein, ethanolamine utilization microcompartment	Variants: BM28_S87_R_001 (trimmed) (Q30)	2566007	1	Substitution	G	A -> G	A	G	V -> A	46	0.989	2.8E-310	90	SNP (transition)
yhdJ	DNA adenine methyltransferase	Variants: BM28_S87_R_001 (trimmed) (Q30)	3422329	1	Substitution	G	A -> G	A	G	T -> A	88	1	0	163	SNP (transition)
viaA	protein ViaA	Variants: BM28_S87_R_001 (trimmed) (Q30)	3938589	1	Substitution	G	A -> G	A	G	L -> P	477	1	3.2E-319	91	SNP (transition)
aslB	putative anaerobic sulfatase maturation enzyme AslB	Variants: BM28_S87_R_001 (trimmed) (Q30)	3994515	1	None	G	A -> G	A	G		381	1	0	119	SNP (transition)
		Variants: BM28_S87_R_001 (trimmed) (Q30)	4104996	1		G	A -> G	A	G			1	1e-56	40	SNP (transition)
mdtP	putative multidrug efflux pump outer membrane channel	Variants: BM28_S87_R_001 (trimmed) (Q30)	4311366	1	Substitution	G	A -> G	A	G	V -> A	27	1	0	113	SNP (transition)
yjhB	putative sialic acid transporter	Variants: BM28_S87_R_001 (trimmed) (Q30)	4515575	1	Substitution	G	A -> G	A	G	Y -> C	368	1	0	187	SNP (transition)
tauA	taurine ABC transporter periplasmic binding protein	Variants: BM28_S87_R_001 (trimmed) (Q30)	385776	1	Substitution	A	C -> A	C	A	A -> D	182	1	0	93	SNP (transversion)
ybhJ	putative hydratase YbhJ	Variants: BM28_S87_R_001 (trimmed) (Q30)	814077	1	Substitution	A	C -> A	C	A	L -> I	54	1	0	137	SNP (transversion)
pncB	nicotinate phosphoribosyltransferase	Variants: BM28_S87_R_001 (trimmed) (Q30)	1000031	1	Substitution	A	C -> A	C	A	E -> D	247	1	0	130	SNP (transversion)
gpp	guanosine-5'-triphosphate,3'-diphosphate phosphatase	Variants: BM28_S87_R_001 (trimmed) (Q30)	3973400	1	Substitution	A	C -> A	C	A	Q -> H	415	1	0	122	SNP (transversion)
cpxR	DNA-binding transcriptional dual regulator CpxR	Variants: BM28_S87_R_001 (trimmed) (Q30)	4115813	1	Substitution	A	C -> A	C	A	E -> D	91	1	0	134	SNP (transversion)
eptC	phosphoethanolamine transferase EptC	Variants: BM28_S87_R_001 (trimmed) (Q30)	4159243	1	Substitution	A	C -> A	C	A	D -> Y	480	1	0	223	SNP (transversion)
		Variants: BM28_S87_R_001 (trimmed) (Q30)	4542596	1		A	C -> A	C	A			1	0	304	SNP (transversion)
pagP	Lipid IVA palmitoyltransferase	Variants: BM28_S87_R_001 (trimmed) (Q30)	667307	1	Truncation	G	C -> G	C	G		112	1	0	107	SNP (transversion)
yjiV	putative uncharacterized protein YjiV	Variants: BM28_S87_R_001 (trimmed) (Q30)	4587059	1	Substitution	G	C -> G	C	G	T -> S	837	1	0	117	SNP (transversion)
caiT	L-carnitine:gamma-butyrobetaine antiporter	Variants: BM28_S87_R_001 (trimmed) (Q30)	41728	1	Truncation	T	C -> T	C	T		68	1	0	285	SNP (transition)
		Variants: BM28_S87_R_001 (trimmed) (Q30)	83908	1		T	C -> T	C	T			1	0	171	SNP (transition)
yacH	DUF3300 domain-containing protein YacH	Variants: BM28_S87_R_001 (trimmed) (Q30)	131153	1	None	T	C -> T	C	T		36	1	0	100	SNP (transition)
dksA	RNA polymerase-binding transcription factor DksA	Variants: BM28_S87_R_001 (trimmed) (Q30)	160337	1	Substitution	T	C -> T	C	T	D -> N	90	1	0	119	SNP (transition)
mltD	membrane-bound lytic murein transglycosylase D	Variants: BM28_S87_R_001 (trimmed) (Q30)	233544	1	Substitution	T	C -> T	C	T	A -> T	138	1	0	183	SNP (transition)
		Variants: BM28_S87_R_001 (trimmed) (Q30)	442154	1		T	C -> T	C	T			1	3.2e-305	87	SNP (transition)
acrB	multidrug efflux pump RND permease AcrB	Variants: BM28_S87_R_001 (trimmed) (Q30)	490629	1	Substitution	T	C -> T	C	T	M -> I	977	1	0	122	SNP (transition)
acrB	multidrug efflux pump RND permease AcrB	Variants: BM28_S87_R_001 (trimmed) (Q30)	492563	1	Substitution	T	C -> T	C	T	V -> M	333	1	1e-252	72	SNP (transition)
hemH	ferrochelatase	Variants: BM28_S87_R_001 (trimmed) (Q30)	509054	1	None	T	C -> T	C	T		195	1	0	160	SNP (transition)
deoR	DNA-binding transcriptional repressor DeoR	Variants: BM28_S87_R_001 (trimmed) (Q30)	893055	1	Substitution	T	C -> T	C	T	G -> E	32	1	0	118	SNP (transition)
rlmC	23S rRNA m(5)U747 methyltransferase	Variants: BM28_S87_R_001 (trimmed) (Q30)	909548	1	Substitution	T	C -> T	C	T	R -> C	206	1	0	173	SNP (transition)
rpsA	30S ribosomal subunit protein S1	Variants: BM28_S87_R_001 (trimmed) (Q30)	972628	1	None	T	C -> T	C	T		73	0.704	2e-217	98	SNP (transition)
rlmL	fused 23S rRNA m(2)G2445 methyltransferase and 23S rRNA m(7)G2069 methyltransferase	Variants: BM28_S87_R_001 (trimmed) (Q30)	1019752	1	None	T	C -> T	C	T		498	1	0	107	SNP (transition)
gfcE	putative exopolysaccharide export lipoprotein GfcE	Variants: BM28_S87_R_001 (trimmed) (Q30)	1055401	1	Substitution	T	C -> T	C	T	R -> H	273	1	0	138	SNP (transition)
torA	trimethylamine N-oxide reductase 1	Variants: BM28_S87_R_001 (trimmed) (Q30)	1071894	1	Substitution	T	C -> T	C	T	R -> C	742	1	0	145	SNP (transition)
putP	proline:Na(+) symporter	Variants: BM28_S87_R_001 (trimmed) (Q30)	1090672	1	Substitution	T	C -> T	C	T	A -> V	318	1	0	126	SNP (transition)
		Variants: BM28_S87_R_001 (trimmed) (Q30)	1115766	1		T	C -> T	C	T			1	0	161	SNP (transition)
flgA	flagellar basal body P-ring formation protein FlgA	Variants: BM28_S87_R_001 (trimmed) (Q30)	1141276	1	None	T	C -> T	C	T		1	1	0	145	SNP (transition)
dadA	D-amino acid dehydrogenase	Variants: BM28_S87_R_001 (trimmed) (Q30)	1248549	1	None	T	C -> T	C	T		188	1	1.0E-315	90	SNP (transition)
narK	nitrate:nitrite antiporter NarK	Variants: BM28_S87_R_001 (trimmed) (Q30)	1288668	1	None	T	C -> T	C	T		99	0.63	0	189	SNP (transition)
oppC	murein tripeptide ABC transporter/oligopeptide ABC transporter inner membrane subunit OppC	Variants: BM28_S87_R_001 (trimmed) (Q30)	1314841	1	Substitution	T	C -> T	C	T	A -> V	198	1	0	137	SNP (transition)
topA	DNA topoisomerase 1	Variants: BM28_S87_R_001 (trimmed) (Q30)	1343460	1	None	T	C -> T	C	T		666	1	3.2e-193	55	SNP (transition)
ycjX	DUF463 domain-containing protein YcjX	Variants: BM28_S87_R_001 (trimmed) (Q30)	1395363	1	Substitution	T	C -> T	C	T	R -> C	278	1	0	172	SNP (transition)
ynbE	lipoprotein YnbE	Variants: BM28_S87_R_001 (trimmed) (Q30)	1456127	1	Substitution	T	C -> T	C	T	T -> M	9	1	0	127	SNP (transition)
		Variants: BM28_S87_R_001 (trimmed) (Q30)	1502580	1		T	C -> T	C	T			1	0	126	SNP (transition)
marB	multiple antibiotic resistance protein	Variants: BM28_S87_R_001 (trimmed) (Q30)	1630470	1	Truncation	T	C -> T	C	T		23	1	0	146	SNP (transition)
kdgR	DNA-binding transcriptional repressor KdgR	Variants: BM28_S87_R_001 (trimmed) (Q30)	1920319	1	Substitution	T	C -> T	C	T	E -> K	66	1	0	88	SNP (transition)
yfhL	putative 4Fe-4S cluster-containing protein YfhL	Variants: BM28_S87_R_001 (trimmed) (Q30)	2710318	1	Substitution	T	C -> T	C	T	H -> Y	81	1	0	371	SNP (transition)
		Variants: BM28_S87_R_001 (trimmed) (Q30)	2739608	1		T	C -> T	C	T			0.986	5.2e-297	145	SNP (transition)
pcm	L-isoaspartate protein carboxylmethyltransferasetype II	Variants: BM28_S87_R_001 (trimmed) (Q30)	2879702	1	Substitution	T	C -> T	C	T	R -> Q	78	1	0	147	SNP (transition)
ygdI	DUF903 domain-containing lipoprotein YgdI	Variants: BM28_S87_R_001 (trimmed) (Q30)	2953401	1	Substitution	T	C -> T	C	T	D -> N	54	1	0	188	SNP (transition)
csdA	cysteine sulfinate desulfinase	Variants: BM28_S87_R_001 (trimmed) (Q30)	2954224	1	Substitution	T	C -> T	C	T	T -> I	158	1	2.5e-303	89	SNP (transition)
ptsP	phosphoenolpyruvate-protein phosphotransferase PtsP	Variants: BM28_S87_R_001 (trimmed) (Q30)	2977480	1	Substitution	T	C -> T	C	T	G -> D	457	1	0	130	SNP (transition)
		Variants: BM28_S87_R_001 (trimmed) (Q30)	3394732	1		T	C -> T	C	T			1	0	213	SNP (transition)
		Variants: BM28_S87_R_001 (trimmed) (Q30)	3433874	1		T	C -> T	C	T			0.767	1.7e-214	103	SNP (transition)
rplC	50S ribosomal subunit protein L3	Variants: BM28_S87_R_001 (trimmed) (Q30)	3462777	1	Substitution	T	C -> T	C	T	V -> I	189	1	0	137	SNP (transition)
yhfG	DUF2559 domain-containing protein YhfG	Variants: BM28_S87_R_001 (trimmed) (Q30)	3502009	1	None	T	C -> T	C	T		9	1	3.2E-312	89	SNP (transition)
dam	DNA adenine methyltransferase	Variants: BM28_S87_R_001 (trimmed) (Q30)	3525857	1	Substitution	T	C -> T	C	T	A -> T	158	1	0	153	SNP (transition)
yhiI	putative membrane fusion protein YhiI	Variants: BM28_S87_R_001 (trimmed) (Q30)	3639997	1	Substitution	T	C -> T	C	T	E -> K	341	1	1e-294	84	SNP (transition)
ilvB	acetohydroxy acid synthase I subunit IlvB	Variants: BM28_S87_R_001 (trimmed) (Q30)	3861598	1	None	T	C -> T	C	T		534	1	0	105	SNP (transition)
mnmG	5-carboxymethylaminomethyluridine-tRNA synthase subunit MnmG	Variants: BM28_S87_R_001 (trimmed) (Q30)	3934803	1	Substitution	T	C -> T	C	T	D -> N	416	0.279	1.1e-94	129	SNP (transition)
rho	transcription termination factor Rho	Variants: BM28_S87_R_001 (trimmed) (Q30)	3977118	1	Substitution	T	C -> T	C	T	T -> I	96	1	0	127	SNP (transition)
metE	cobalamin-independent homocysteine transmethylase	Variants: BM28_S87_R_001 (trimmed) (Q30)	4024597	1	Substitution	T	C -> T	C	T	P -> L	377	1	0	117	SNP (transition)
yiiD	putative acetyltransferase YiiD	Variants: BM28_S87_R_001 (trimmed) (Q30)	4087869	1	None	T	C -> T	C	T		2	1	0	167	SNP (transition)
yiiD	putative acetyltransferase YiiD	Variants: BM28_S87_R_001 (trimmed) (Q30)	4088300	1	Substitution	T	C -> T	C	T	T -> M	146	1	3.2e-277	79	SNP (transition)
fdoG	formate dehydrogenase O subunit alpha	Variants: BM28_S87_R_001 (trimmed) (Q30)	4095506	1	None	T	C -> T	C	T		244	1	0	103	SNP (transition)
rpoC	RNA polymerase subunit beta'	Variants: BM28_S87_R_001 (trimmed) (Q30)	4197548	1	Substitution	T	C -> T	C	T	A -> V	588	1	0	148	SNP (transition)
rpoC	RNA polymerase subunit beta'	Variants: BM28_S87_R_001 (trimmed) (Q30)	4199168	1	Substitution	T	C -> T	C	T	T -> I	1128	1	0	131	SNP (transition)
thiE	thiamine phosphate synthase	Variants: BM28_S87_R_001 (trimmed) (Q30)	4204457	1	Substitution	T	C -> T	C	T	A -> T	55	1	0	110	SNP (transition)
dnaB	replicative DNA helicase	Variants: BM28_S87_R_001 (trimmed) (Q30)	4275518	1	Substitution	T	C -> T	C	T	P -> S	264	1	0	94	SNP (transition)
alr	alanine racemase 1	Variants: BM28_S87_R_001 (trimmed) (Q30)	4276204	1	Substitution	T	C -> T	C	T	A -> V	3	1	0	128	SNP (transition)
phnK	carbon-phosphorus lyase subunit PhnK	Variants: BM28_S87_R_001 (trimmed) (Q30)	4328636	1	Substitution	T	C -> T	C	T	A -> T	182	1	0	98	SNP (transition)
phnG	carbon-phosphorus lyase core complex subunit PhnG	Variants: BM28_S87_R_001 (trimmed) (Q30)	4331896	1	None	T	C -> T	C	T		72	1	0	98	SNP (transition)
dsbD	protein disulfide oxidoreductase - DsbDreduced	Variants: BM28_S87_R_001 (trimmed) (Q30)	4375454	1	Substitution	T	C -> T	C	T	A -> T	2	1	0	145	SNP (transition)
cutA	copper binding protein CutA	Variants: BM28_S87_R_001 (trimmed) (Q30)	4375454	1	Truncation	T	C -> T	C	T		106	1	0	145	SNP (transition)
mscM	miniconductance mechanosensitive channel MscM	Variants: BM28_S87_R_001 (trimmed) (Q30)	4398393	1	Substitution	T	C -> T	C	T	A -> T	463	1	0	128	SNP (transition)
		Variants: BM28_S87_R_001 (trimmed) (Q30)	4516853	1		T	C -> T	C	T			1	0	186	SNP (transition)
		Variants: BM28_S87_R_001 (trimmed) (Q30)	4616606	1		T	C -> T	C	T			0.448	2.1e-38	29	SNP (transition)
yjjW	putative glycyl-radical enzyme activating enzymeYjjW	Variants: BM28_S87_R_001 (trimmed) (Q30)	4625752	1	None	T	C -> T	C	T		69	1	0	194	SNP (transition)
araD	L-ribulose-5-phosphate 4-epimerase AraD	Variants: BM28_S87_R_001 (trimmed) (Q30)	66294	1	Substitution	A	G -> A	G	A	A -> V	86	1	0	112	SNP (transition)
dgt	dGTP triphosphohydrolase	Variants: BM28_S87_R_001 (trimmed) (Q30)	179453	1	Substitution	A	G -> A	G	A	V -> I	73	1	1e-280	80	SNP (transition)
cyoB	cytochrome bo3 ubiquinol oxidase subunit 1	Variants: BM28_S87_R_001 (trimmed) (Q30)	458270	1	Substitution	A	G -> A	G	A	L -> F	510	1	0	173	SNP (transition)
tig	trigger factor	Variants: BM28_S87_R_001 (trimmed) (Q30)	464476	1	Substitution	A	G -> A	G	A	R -> H	63	1	0	129	SNP (transition)
qmcA	PHB domain-containing protein	Variants: BM28_S87_R_001 (trimmed) (Q30)	526018	1	None	A	G -> A	G	A		57	1	0	124	SNP (transition)
kdpB	K(+) transporting P-type ATPase subunit KdpB	Variants: BM28_S87_R_001 (trimmed) (Q30)	736071	1	Substitution	A	G -> A	G	A	R -> C	461	1	0	115	SNP (transition)
cydC	glutathione/L-cysteine ABC exporter subunit CydC	Variants: BM28_S87_R_001 (trimmed) (Q30)	939064	1	Substitution	A	G -> A	G	A	R -> C	183	1	0	125	SNP (transition)
csgC	inhibitor of CsgA amyloid formation	Variants: BM28_S87_R_001 (trimmed) (Q30)	1115445	1	Substitution	A	G -> A	G	A	V -> M	24	1	0	399	SNP (transition)
yciE	DUF892 domain-containing protein YciE	Variants: BM28_S87_R_001 (trimmed) (Q30)	1325225	1	Truncation	A	G -> A	G	A		139	1	0	191	SNP (transition)
trg	methyl-accepting chemotaxis protein Trg	Variants: BM28_S87_R_001 (trimmed) (Q30)	1503020	1	Substitution	A	G -> A	G	A	A -> T	46	1	0	175	SNP (transition)
lhr	putative ATP-dependent helicase Lhr	Variants: BM28_S87_R_001 (trimmed) (Q30)	1741451	1	None	A	G -> A	G	A		650	1	0	111	SNP (transition)
rnd	RNase D	Variants: BM28_S87_R_001 (trimmed) (Q30)	1898118	1	Substitution	A	G -> A	G	A	P -> S	97	1	0	108	SNP (transition)
mntP	Mn(2(+)) exporter	Variants: BM28_S87_R_001 (trimmed) (Q30)	1916176	1	Substitution	A	G -> A	G	A	G -> D	25	1	0	110	SNP (transition)
mepM	peptidoglycan DD-endopeptidase MepM	Variants: BM28_S87_R_001 (trimmed) (Q30)	1950772	1	None	A	G -> A	G	A		418	1	0	118	SNP (transition)
gmd	GDP-mannose 4,6-dehydratase	Variants: BM28_S87_R_001 (trimmed) (Q30)	2137839	1	None	A	G -> A	G	A		297	1	1e-245	70	SNP (transition)
dgcE	putative diguanylate cyclase DgcE	Variants: BM28_S87_R_001 (trimmed) (Q30)	2154184	1	None	A	G -> A	G	A		168	1	0	140	SNP (transition)
mdtD	putative multidrug efflux pump MdtD	Variants: BM28_S87_R_001 (trimmed) (Q30)	2172836	1	Substitution	A	G -> A	G	A	V -> M	320	1	0	114	SNP (transition)
glpB	anaerobic glycerol-3-phosphate dehydrogenase subunit B	Variants: BM28_S87_R_001 (trimmed) (Q30)	2365853	1	Substitution	A	G -> A	G	A	A -> T	392	0.98	0	99	SNP (transition)
		Variants: BM28_S87_R_001 (trimmed) (Q30)	2415783	1		A	G -> A	G	A			1	0	140	SNP (transition)
yfcA	conserved inner membrane protein YfcA	Variants: BM28_S87_R_001 (trimmed) (Q30)	2455944	1	Substitution	A	G -> A	G	A	S -> F	11	1	1e-266	76	SNP (transition)
ygaM	DUF883 domain-containing protein YgaM	Variants: BM28_S87_R_001 (trimmed) (Q30)	2810666	1	Substitution	A	G -> A	G	A	G -> S	36	0.992	0	119	SNP (transition)
barA	sensory histidine kinase BarA	Variants: BM28_S87_R_001 (trimmed) (Q30)	2927491	1	Substitution	A	G -> A	G	A	D -> N	674	1	0	110	SNP (transition)
tcdA	tRNA threonylcarbamoyladenosine dehydratase	Variants: BM28_S87_R_001 (trimmed) (Q30)	2955773	1	Substitution	A	G -> A	G	A	T -> M	162	1	0	141	SNP (transition)
yggF	fructose 1,6-bisphosphatase YggF	Variants: BM28_S87_R_001 (trimmed) (Q30)	3086376	1	None	A	G -> A	G	A		74	1	1e-280	80	SNP (transition)
qseB	DNA-binding transcriptional activator QseB	Variants: BM28_S87_R_001 (trimmed) (Q30)	3180867	1	Substitution	A	G -> A	G	A	V -> M	209	0.606	1.7e-252	137	SNP (transition)
truB	tRNA pseudouridine(55) synthase	Variants: BM28_S87_R_001 (trimmed) (Q30)	3322454	1	Substitution	A	G -> A	G	A	P -> S	247	1	0	152	SNP (transition)
murA	UDP-N-acetylglucosamine 1-carboxyvinyltransferase	Variants: BM28_S87_R_001 (trimmed) (Q30)	3346881	1	Substitution	A	G -> A	G	A	T -> M	10	1	0	137	SNP (transition)
arcB	sensory histidine kinase ArcB	Variants: BM28_S87_R_001 (trimmed) (Q30)	3362777	1	Substitution	A	G -> A	G	A	H -> Y	222	1	0	98	SNP (transition)
yhcA	putative fimbrial chaperone YhcA	Variants: BM28_S87_R_001 (trimmed) (Q30)	3373121	1	Substitution	A	G -> A	G	A	A -> T	199	0.995	0	210	SNP (transition)
nanT	N-acetylneuraminate:H(+) symporter	Variants: BM28_S87_R_001 (trimmed) (Q30)	3382103	1	Substitution	A	G -> A	G	A	A -> V	296	0.994	0	170	SNP (transition)
rpsH	30S ribosomal subunit protein S8	Variants: BM28_S87_R_001 (trimmed) (Q30)	3456924	1	Substitution	A	G -> A	G	A	R -> C	13	1	0	130	SNP (transition)
malP	maltodextrin phosphorylase	Variants: BM28_S87_R_001 (trimmed) (Q30)	3560960	1	None	A	G -> A	G	A		643	1	3.2e-298	85	SNP (transition)
yhiN	putative oxidoreductase YhiN	Variants: BM28_S87_R_001 (trimmed) (Q30)	3646981	1	Substitution	A	G -> A	G	A	T -> I	267	1	0	121	SNP (transition)
pitA	metal phosphate:H(+) symporter PitA	Variants: BM28_S87_R_001 (trimmed) (Q30)	3649211	1	Truncation	A	G -> A	G	A		385	1	0	128	SNP (transition)
yiaM	2,3-diketo-L-gulonate:Na(+) symporter - membranesubunit	Variants: BM28_S87_R_001 (trimmed) (Q30)	3755035	1	Substitution	A	G -> A	G	A	G -> D	98	1	0	179	SNP (transition)
bglF	beta-glucoside specific PTS enzyme II/BglG kinase/BglG phosphatase	Variants: BM28_S87_R_001 (trimmed) (Q30)	3914426	1	None	A	G -> A	G	A		529	1	0	171	SNP (transition)
		Variants: BM28_S87_R_001 (trimmed) (Q30)	4250638	1		A	G -> A	G	A			1	0	104	SNP (transition)
lgoR	putative DNA-binding transcriptional regulator LgoR	Variants: BM28_S87_R_001 (trimmed) (Q30)	4606208	1	Substitution	A	G -> A	G	A	A -> V	20	1	0	163	SNP (transition)
rsmC	16S rRNA m(2)G1207 methyltransferase	Variants: BM28_S87_R_001 (trimmed) (Q30)	4617408	1	None	A	G -> A	G	A		236	1	1e-287	82	SNP (transition)
deoA	thymidine phosphorylase	Variants: BM28_S87_R_001 (trimmed) (Q30)	4628726	1	Substitution	A	G -> A	G	A	G -> D	28	1	0	103	SNP (transition)
mhpT	3-hydroxyphenylpropionate/3- hydroxycinnamate:H(+) symporter	Variants: BM28_S87_R_001 (trimmed) (Q30)	376361	1	None	C	G -> C	G	C		301	1	1e-306	90	SNP (transversion)
alaS	alanine--tRNA ligase/DNA-binding transcriptionalrepressor	Variants: BM28_S87_R_001 (trimmed) (Q30)	2831839	1	None	C	G -> C	G	C		196	1	0	120	SNP (transversion)
fhuA	ferrichrome outer membrane transporter/phage receptor	Variants: BM28_S87_R_001 (trimmed) (Q30)	168101	1	None	T	G -> T	G	T		206	1	0	133	SNP (transversion)
yafL	NlpC/P60 family protein YafL	Variants: BM28_S87_R_001 (trimmed) (Q30)	246747	1	None	T	G -> T	G	T		12	1	0	214	SNP (transversion)
mutH	DNA mismatch repair protein MutH	Variants: BM28_S87_R_001 (trimmed) (Q30)	2980408	1	Substitution	T	G -> T	G	T	S -> I	111	1	0	128	SNP (transversion)
yzcX	protein YzcX	Variants: BM28_S87_R_001 (trimmed) (Q30)	4004550	1	Substitution	T	G -> T	G	T	A -> S	96	1	0	203	SNP (transversion)
tamB	translocation and assembly module subunit TamB	Variants: BM28_S87_R_001 (trimmed) (Q30)	4458062	1	Substitution	A	T -> A	T	A	V -> E	1179	1	0	189	SNP (transversion)
dxs	1-deoxy-D-xylulose-5-phosphate synthase	Variants: BM28_S87_R_001 (trimmed) (Q30)	448859	1	Substitution	C	T -> C	T	C	M -> V	159	1	0	101	SNP (transition)
pdeB	c-di-GMP phosphodiesterase PdeB	Variants: BM28_S87_R_001 (trimmed) (Q30)	487596	1	Substitution	C	T -> C	T	C	K -> E	61	1	0	223	SNP (transition)
		Variants: BM28_S87_R_001 (trimmed) (Q30)	655425	1		C	T -> C	T	C			1	0	206	SNP (transition)
		Variants: BM28_S87_R_001 (trimmed) (Q30)	765241	1		C	T -> C	T	C			1	0	327	SNP (transition)
mukB	chromosome partitioning protein MukB	Variants: BM28_S87_R_001 (trimmed) (Q30)	990862	1	None	C	T -> C	T	C		1374	1	0	103	SNP (transition)
yedS	putative outer membrane protein YedS, N-terminalfragment	Variants: BM28_S87_R_001 (trimmed) (Q30)	2044494	1	Substitution	C	T -> C	T	C	V -> A	10	1	0	277	SNP (transition)
yfaL	putative autotransporter adhesin YfaL	Variants: BM28_S87_R_001 (trimmed) (Q30)	2354146	1	Substitution	C	T -> C	T	C	T -> A	147	1	0	180	SNP (transition)
arnA	fused UDP-4-amino-4-deoxy-L-arabinose formyltransferase/UDP-glucuronate dehydrogenase	Variants: BM28_S87_R_001 (trimmed) (Q30)	2379997	1	Substitution	C	T -> C	T	C	L -> P	515	1	0	148	SNP (transition)
		Variants: BM28_S87_R_001 (trimmed) (Q30)	2441393	1		C	T -> C	T	C			0.975	3.2e-270	80	SNP (transition)
hyfF	hydrogenase 4 component F	Variants: BM28_S87_R_001 (trimmed) (Q30)	2618021	1	None	C	T -> C	T	C		230	1	0	161	SNP (transition)
ygaZ	L-valine exporter subunit YgaZ	Variants: BM28_S87_R_001 (trimmed) (Q30)	2820331	1	None	C	T -> C	T	C		100	1	0	94	SNP (transition)
tdcD	propionate kinase	Variants: BM28_S87_R_001 (trimmed) (Q30)	3272889	1	Substitution	C	T -> C	T	C	N -> S	396	0.266	6.4e-122	177	SNP (transition)
pnp	polynucleotide phosphorylase	Variants: BM28_S87_R_001 (trimmed) (Q30)	3320442	1	Substitution	C	T -> C	T	C	N -> S	381	1	0	161	SNP (transition)
yhhT	putative transporter YhhT	Variants: BM28_S87_R_001 (trimmed) (Q30)	3622344	1	Substitution	C	T -> C	T	C	V -> A	22	1	0	131	SNP (transition)
yhjX	putative pyruvate transporter	Variants: BM28_S87_R_001 (trimmed) (Q30)	3721543	1	Substitution	C	T -> C	T	C	M -> V	294	1	0	122	SNP (transition)
tdh	threonine dehydrogenase	Variants: BM28_S87_R_001 (trimmed) (Q30)	3801492	1	Substitution	C	T -> C	T	C	H -> R	90	1	0	122	SNP (transition)
cbrB	putative inner membrane protein	Variants: BM28_S87_R_001 (trimmed) (Q30)	3908000	1	Substitution	C	T -> C	T	C	V -> A	27	1	0	235	SNP (transition)
arpA	regulator of acetyl CoA synthetase	Variants: BM28_S87_R_001 (trimmed) (Q30)	4231319	1	None	C	T -> C	T	C		528	1	0	173	SNP (transition)

## Sheet: bm28 snps
gene	product	Track Name	Minimum	Length	Protein Effect	Name	Change	Reference Nucleotide(s)	Variant Nucleotide(s)	Amino Acid Change	CDS Codon Number	Variant Frequency	Variant P-Value (approximate)	Coverage	Polymorphism Type
ampE	protein AmpE	Variants: BM28_S87_R_001 (trimmed) (Q30)	119746	1	Substitution	G	A -> G	A	G	T -> A	156	1	0	162	SNP (transition)
pcnB	poly(A) polymerase I	Variants: BM28_S87_R_001 (trimmed) (Q30)	158879	1	Substitution	G	A -> G	A	G	V -> A	90	1	0	109	SNP (transition)
tsf	protein chain elongation factor EF-Ts	Variants: BM28_S87_R_001 (trimmed) (Q30)	191197	1	Substitution	G	A -> G	A	G	Q -> R	114	1	1e-175	50	SNP (transition)
cyoD	cytochrome bo3 ubiquinol oxidase subunit 4	Variants: BM28_S87_R_001 (trimmed) (Q30)	457066	1	Substitution	G	A -> G	A	G	I -> T	46	1	0	197	SNP (transition)
pheP	phenylalanine:H(+) symporter PheP	Variants: BM28_S87_R_001 (trimmed) (Q30)	612648	1	Substitution	G	A -> G	A	G	Y -> C	92	1	0	143	SNP (transition)
sucA	subunit of E1(0) component of 2-oxoglutarate dehydrogenase	Variants: BM28_S87_R_001 (trimmed) (Q30)	770420	1	Substitution	G	A -> G	A	G	T -> A	434	1	0	121	SNP (transition)
clsA	cardiolipin synthase A	Variants: BM28_S87_R_001 (trimmed) (Q30)	1318838	1	Substitution	G	A -> G	A	G	W -> R	75	1	0	117	SNP (transition)
abgB	p-aminobenzoyl-glutamate hydrolase subunit B	Variants: BM28_S87_R_001 (trimmed) (Q30)	1412545	1	Substitution	G	A -> G	A	G	Y -> H	376	1	0	99	SNP (transition)
ydcL	DUF3313 domain-containing lipoprotein YdcL	Variants: BM28_S87_R_001 (trimmed) (Q30)	1513118	1	Substitution	G	A -> G	A	G	T -> A	83	1	0	134	SNP (transition)
lpxM	myristoyl-acyl carrier protein-dependent acyltransferase	Variants: BM28_S87_R_001 (trimmed) (Q30)	1950128	1	Substitution	G	A -> G	A	G	F -> L	161	1	0	117	SNP (transition)
eutK	putative structural protein, ethanolamine utilization microcompartment	Variants: BM28_S87_R_001 (trimmed) (Q30)	2566007	1	Substitution	G	A -> G	A	G	V -> A	46	0.989	2.8E-310	90	SNP (transition)
yhdJ	DNA adenine methyltransferase	Variants: BM28_S87_R_001 (trimmed) (Q30)	3422329	1	Substitution	G	A -> G	A	G	T -> A	88	1	0	163	SNP (transition)
viaA	protein ViaA	Variants: BM28_S87_R_001 (trimmed) (Q30)	3938589	1	Substitution	G	A -> G	A	G	L -> P	477	1	3.2E-319	91	SNP (transition)
aslB	putative anaerobic sulfatase maturation enzyme AslB	Variants: BM28_S87_R_001 (trimmed) (Q30)	3994515	1	None	G	A -> G	A	G		381	1	0	119	SNP (transition)
		Variants: BM28_S87_R_001 (trimmed) (Q30)	4104996	1		G	A -> G	A	G			1	1e-56	40	SNP (transition)
mdtP	putative multidrug efflux pump outer membrane channel	Variants: BM28_S87_R_001 (trimmed) (Q30)	4311366	1	Substitution	G	A -> G	A	G	V -> A	27	1	0	113	SNP (transition)
yjhB	putative sialic acid transporter	Variants: BM28_S87_R_001 (trimmed) (Q30)	4515575	1	Substitution	G	A -> G	A	G	Y -> C	368	1	0	187	SNP (transition)
caiT	L-carnitine:gamma-butyrobetaine antiporter	Variants: BM28_S87_R_001 (trimmed) (Q30)	41728	1	Truncation	T	C -> T	C	T		68	1	0	285	SNP (transition)
		Variants: BM28_S87_R_001 (trimmed) (Q30)	83908	1		T	C -> T	C	T			1	0	171	SNP (transition)
yacH	DUF3300 domain-containing protein YacH	Variants: BM28_S87_R_001 (trimmed) (Q30)	131153	1	None	T	C -> T	C	T		36	1	0	100	SNP (transition)
dksA	RNA polymerase-binding transcription factor DksA	Variants: BM28_S87_R_001 (trimmed) (Q30)	160337	1	Substitution	T	C -> T	C	T	D -> N	90	1	0	119	SNP (transition)
mltD	membrane-bound lytic murein transglycosylase D	Variants: BM28_S87_R_001 (trimmed) (Q30)	233544	1	Substitution	T	C -> T	C	T	A -> T	138	1	0	183	SNP (transition)
		Variants: BM28_S87_R_001 (trimmed) (Q30)	442154	1		T	C -> T	C	T			1	3.2e-305	87	SNP (transition)
acrB	multidrug efflux pump RND permease AcrB	Variants: BM28_S87_R_001 (trimmed) (Q30)	490629	1	Substitution	T	C -> T	C	T	M -> I	977	1	0	122	SNP (transition)
acrB	multidrug efflux pump RND permease AcrB	Variants: BM28_S87_R_001 (trimmed) (Q30)	492563	1	Substitution	T	C -> T	C	T	V -> M	333	1	1e-252	72	SNP (transition)
hemH	ferrochelatase	Variants: BM28_S87_R_001 (trimmed) (Q30)	509054	1	None	T	C -> T	C	T		195	1	0	160	SNP (transition)
deoR	DNA-binding transcriptional repressor DeoR	Variants: BM28_S87_R_001 (trimmed) (Q30)	893055	1	Substitution	T	C -> T	C	T	G -> E	32	1	0	118	SNP (transition)
rlmC	23S rRNA m(5)U747 methyltransferase	Variants: BM28_S87_R_001 (trimmed) (Q30)	909548	1	Substitution	T	C -> T	C	T	R -> C	206	1	0	173	SNP (transition)
rpsA	30S ribosomal subunit protein S1	Variants: BM28_S87_R_001 (trimmed) (Q30)	972628	1	None	T	C -> T	C	T		73	0.704	2e-217	98	SNP (transition)
rlmL	fused 23S rRNA m(2)G2445 methyltransferase and 23S rRNA m(7)G2069 methyltransferase	Variants: BM28_S87_R_001 (trimmed) (Q30)	1019752	1	None	T	C -> T	C	T		498	1	0	107	SNP (transition)
gfcE	putative exopolysaccharide export lipoprotein GfcE	Variants: BM28_S87_R_001 (trimmed) (Q30)	1055401	1	Substitution	T	C -> T	C	T	R -> H	273	1	0	138	SNP (transition)
torA	trimethylamine N-oxide reductase 1	Variants: BM28_S87_R_001 (trimmed) (Q30)	1071894	1	Substitution	T	C -> T	C	T	R -> C	742	1	0	145	SNP (transition)
putP	proline:Na(+) symporter	Variants: BM28_S87_R_001 (trimmed) (Q30)	1090672	1	Substitution	T	C -> T	C	T	A -> V	318	1	0	126	SNP (transition)
		Variants: BM28_S87_R_001 (trimmed) (Q30)	1115766	1		T	C -> T	C	T			1	0	161	SNP (transition)
flgA	flagellar basal body P-ring formation protein FlgA	Variants: BM28_S87_R_001 (trimmed) (Q30)	1141276	1	None	T	C -> T	C	T		1	1	0	145	SNP (transition)
dadA	D-amino acid dehydrogenase	Variants: BM28_S87_R_001 (trimmed) (Q30)	1248549	1	None	T	C -> T	C	T		188	1	1.0E-315	90	SNP (transition)
narK	nitrate:nitrite antiporter NarK	Variants: BM28_S87_R_001 (trimmed) (Q30)	1288668	1	None	T	C -> T	C	T		99	0.63	0	189	SNP (transition)
oppC	murein tripeptide ABC transporter/oligopeptide ABC transporter inner membrane subunit OppC	Variants: BM28_S87_R_001 (trimmed) (Q30)	1314841	1	Substitution	T	C -> T	C	T	A -> V	198	1	0	137	SNP (transition)
topA	DNA topoisomerase 1	Variants: BM28_S87_R_001 (trimmed) (Q30)	1343460	1	None	T	C -> T	C	T		666	1	3.2e-193	55	SNP (transition)
ycjX	DUF463 domain-containing protein YcjX	Variants: BM28_S87_R_001 (trimmed) (Q30)	1395363	1	Substitution	T	C -> T	C	T	R -> C	278	1	0	172	SNP (transition)
ynbE	lipoprotein YnbE	Variants: BM28_S87_R_001 (trimmed) (Q30)	1456127	1	Substitution	T	C -> T	C	T	T -> M	9	1	0	127	SNP (transition)
		Variants: BM28_S87_R_001 (trimmed) (Q30)	1502580	1		T	C -> T	C	T			1	0	126	SNP (transition)
marB	multiple antibiotic resistance protein	Variants: BM28_S87_R_001 (trimmed) (Q30)	1630470	1	Truncation	T	C -> T	C	T		23	1	0	146	SNP (transition)
kdgR	DNA-binding transcriptional repressor KdgR	Variants: BM28_S87_R_001 (trimmed) (Q30)	1920319	1	Substitution	T	C -> T	C	T	E -> K	66	1	0	88	SNP (transition)
yfhL	putative 4Fe-4S cluster-containing protein YfhL	Variants: BM28_S87_R_001 (trimmed) (Q30)	2710318	1	Substitution	T	C -> T	C	T	H -> Y	81	1	0	371	SNP (transition)
		Variants: BM28_S87_R_001 (trimmed) (Q30)	2739608	1		T	C -> T	C	T			0.986	5.2e-297	145	SNP (transition)
pcm	L-isoaspartate protein carboxylmethyltransferasetype II	Variants: BM28_S87_R_001 (trimmed) (Q30)	2879702	1	Substitution	T	C -> T	C	T	R -> Q	78	1	0	147	SNP (transition)
ygdI	DUF903 domain-containing lipoprotein YgdI	Variants: BM28_S87_R_001 (trimmed) (Q30)	2953401	1	Substitution	T	C -> T	C	T	D -> N	54	1	0	188	SNP (transition)
csdA	cysteine sulfinate desulfinase	Variants: BM28_S87_R_001 (trimmed) (Q30)	2954224	1	Substitution	T	C -> T	C	T	T -> I	158	1	2.5e-303	89	SNP (transition)
ptsP	phosphoenolpyruvate-protein phosphotransferase PtsP	Variants: BM28_S87_R_001 (trimmed) (Q30)	2977480	1	Substitution	T	C -> T	C	T	G -> D	457	1	0	130	SNP (transition)
		Variants: BM28_S87_R_001 (trimmed) (Q30)	3394732	1		T	C -> T	C	T			1	0	213	SNP (transition)
		Variants: BM28_S87_R_001 (trimmed) (Q30)	3433874	1		T	C -> T	C	T			0.767	1.7e-214	103	SNP (transition)
rplC	50S ribosomal subunit protein L3	Variants: BM28_S87_R_001 (trimmed) (Q30)	3462777	1	Substitution	T	C -> T	C	T	V -> I	189	1	0	137	SNP (transition)
yhfG	DUF2559 domain-containing protein YhfG	Variants: BM28_S87_R_001 (trimmed) (Q30)	3502009	1	None	T	C -> T	C	T		9	1	3.2E-312	89	SNP (transition)
dam	DNA adenine methyltransferase	Variants: BM28_S87_R_001 (trimmed) (Q30)	3525857	1	Substitution	T	C -> T	C	T	A -> T	158	1	0	153	SNP (transition)
yhiI	putative membrane fusion protein YhiI	Variants: BM28_S87_R_001 (trimmed) (Q30)	3639997	1	Substitution	T	C -> T	C	T	E -> K	341	1	1e-294	84	SNP (transition)
ilvB	acetohydroxy acid synthase I subunit IlvB	Variants: BM28_S87_R_001 (trimmed) (Q30)	3861598	1	None	T	C -> T	C	T		534	1	0	105	SNP (transition)
mnmG	5-carboxymethylaminomethyluridine-tRNA synthase subunit MnmG	Variants: BM28_S87_R_001 (trimmed) (Q30)	3934803	1	Substitution	T	C -> T	C	T	D -> N	416	0.279	1.1e-94	129	SNP (transition)
rho	transcription termination factor Rho	Variants: BM28_S87_R_001 (trimmed) (Q30)	3977118	1	Substitution	T	C -> T	C	T	T -> I	96	1	0	127	SNP (transition)
metE	cobalamin-independent homocysteine transmethylase	Variants: BM28_S87_R_001 (trimmed) (Q30)	4024597	1	Substitution	T	C -> T	C	T	P -> L	377	1	0	117	SNP (transition)
yiiD	putative acetyltransferase YiiD	Variants: BM28_S87_R_001 (trimmed) (Q30)	4087869	1	None	T	C -> T	C	T		2	1	0	167	SNP (transition)
yiiD	putative acetyltransferase YiiD	Variants: BM28_S87_R_001 (trimmed) (Q30)	4088300	1	Substitution	T	C -> T	C	T	T -> M	146	1	3.2e-277	79	SNP (transition)
fdoG	formate dehydrogenase O subunit alpha	Variants: BM28_S87_R_001 (trimmed) (Q30)	4095506	1	None	T	C -> T	C	T		244	1	0	103	SNP (transition)
rpoC	RNA polymerase subunit beta'	Variants: BM28_S87_R_001 (trimmed) (Q30)	4197548	1	Substitution	T	C -> T	C	T	A -> V	588	1	0	148	SNP (transition)
rpoC	RNA polymerase subunit beta'	Variants: BM28_S87_R_001 (trimmed) (Q30)	4199168	1	Substitution	T	C -> T	C	T	T -> I	1128	1	0	131	SNP (transition)
thiE	thiamine phosphate synthase	Variants: BM28_S87_R_001 (trimmed) (Q30)	4204457	1	Substitution	T	C -> T	C	T	A -> T	55	1	0	110	SNP (transition)
dnaB	replicative DNA helicase	Variants: BM28_S87_R_001 (trimmed) (Q30)	4275518	1	Substitution	T	C -> T	C	T	P -> S	264	1	0	94	SNP (transition)
alr	alanine racemase 1	Variants: BM28_S87_R_001 (trimmed) (Q30)	4276204	1	Substitution	T	C -> T	C	T	A -> V	3	1	0	128	SNP (transition)
phnK	carbon-phosphorus lyase subunit PhnK	Variants: BM28_S87_R_001 (trimmed) (Q30)	4328636	1	Substitution	T	C -> T	C	T	A -> T	182	1	0	98	SNP (transition)
phnG	carbon-phosphorus lyase core complex subunit PhnG	Variants: BM28_S87_R_001 (trimmed) (Q30)	4331896	1	None	T	C -> T	C	T		72	1	0	98	SNP (transition)
dsbD	protein disulfide oxidoreductase - DsbDreduced	Variants: BM28_S87_R_001 (trimmed) (Q30)	4375454	1	Substitution	T	C -> T	C	T	A -> T	2	1	0	145	SNP (transition)
cutA	copper binding protein CutA	Variants: BM28_S87_R_001 (trimmed) (Q30)	4375454	1	Truncation	T	C -> T	C	T		106	1	0	145	SNP (transition)
mscM	miniconductance mechanosensitive channel MscM	Variants: BM28_S87_R_001 (trimmed) (Q30)	4398393	1	Substitution	T	C -> T	C	T	A -> T	463	1	0	128	SNP (transition)
		Variants: BM28_S87_R_001 (trimmed) (Q30)	4516853	1		T	C -> T	C	T			1	0	186	SNP (transition)
		Variants: BM28_S87_R_001 (trimmed) (Q30)	4616606	1		T	C -> T	C	T			0.448	2.1e-38	29	SNP (transition)
yjjW	putative glycyl-radical enzyme activating enzymeYjjW	Variants: BM28_S87_R_001 (trimmed) (Q30)	4625752	1	None	T	C -> T	C	T		69	1	0	194	SNP (transition)
araD	L-ribulose-5-phosphate 4-epimerase AraD	Variants: BM28_S87_R_001 (trimmed) (Q30)	66294	1	Substitution	A	G -> A	G	A	A -> V	86	1	0	112	SNP (transition)
dgt	dGTP triphosphohydrolase	Variants: BM28_S87_R_001 (trimmed) (Q30)	179453	1	Substitution	A	G -> A	G	A	V -> I	73	1	1e-280	80	SNP (transition)
cyoB	cytochrome bo3 ubiquinol oxidase subunit 1	Variants: BM28_S87_R_001 (trimmed) (Q30)	458270	1	Substitution	A	G -> A	G	A	L -> F	510	1	0	173	SNP (transition)
tig	trigger factor	Variants: BM28_S87_R_001 (trimmed) (Q30)	464476	1	Substitution	A	G -> A	G	A	R -> H	63	1	0	129	SNP (transition)
qmcA	PHB domain-containing protein	Variants: BM28_S87_R_001 (trimmed) (Q30)	526018	1	None	A	G -> A	G	A		57	1	0	124	SNP (transition)
kdpB	K(+) transporting P-type ATPase subunit KdpB	Variants: BM28_S87_R_001 (trimmed) (Q30)	736071	1	Substitution	A	G -> A	G	A	R -> C	461	1	0	115	SNP (transition)
cydC	glutathione/L-cysteine ABC exporter subunit CydC	Variants: BM28_S87_R_001 (trimmed) (Q30)	939064	1	Substitution	A	G -> A	G	A	R -> C	183	1	0	125	SNP (transition)
csgC	inhibitor of CsgA amyloid formation	Variants: BM28_S87_R_001 (trimmed) (Q30)	1115445	1	Substitution	A	G -> A	G	A	V -> M	24	1	0	399	SNP (transition)
yciE	DUF892 domain-containing protein YciE	Variants: BM28_S87_R_001 (trimmed) (Q30)	1325225	1	Truncation	A	G -> A	G	A		139	1	0	191	SNP (transition)
trg	methyl-accepting chemotaxis protein Trg	Variants: BM28_S87_R_001 (trimmed) (Q30)	1503020	1	Substitution	A	G -> A	G	A	A -> T	46	1	0	175	SNP (transition)
lhr	putative ATP-dependent helicase Lhr	Variants: BM28_S87_R_001 (trimmed) (Q30)	1741451	1	None	A	G -> A	G	A		650	1	0	111	SNP (transition)
rnd	RNase D	Variants: BM28_S87_R_001 (trimmed) (Q30)	1898118	1	Substitution	A	G -> A	G	A	P -> S	97	1	0	108	SNP (transition)
mntP	Mn(2(+)) exporter	Variants: BM28_S87_R_001 (trimmed) (Q30)	1916176	1	Substitution	A	G -> A	G	A	G -> D	25	1	0	110	SNP (transition)
mepM	peptidoglycan DD-endopeptidase MepM	Variants: BM28_S87_R_001 (trimmed) (Q30)	1950772	1	None	A	G -> A	G	A		418	1	0	118	SNP (transition)
gmd	GDP-mannose 4,6-dehydratase	Variants: BM28_S87_R_001 (trimmed) (Q30)	2137839	1	None	A	G -> A	G	A		297	1	1e-245	70	SNP (transition)
dgcE	putative diguanylate cyclase DgcE	Variants: BM28_S87_R_001 (trimmed) (Q30)	2154184	1	None	A	G -> A	G	A		168	1	0	140	SNP (transition)
mdtD	putative multidrug efflux pump MdtD	Variants: BM28_S87_R_001 (trimmed) (Q30)	2172836	1	Substitution	A	G -> A	G	A	V -> M	320	1	0	114	SNP (transition)
glpB	anaerobic glycerol-3-phosphate dehydrogenase subunit B	Variants: BM28_S87_R_001 (trimmed) (Q30)	2365853	1	Substitution	A	G -> A	G	A	A -> T	392	0.98	0	99	SNP (transition)
		Variants: BM28_S87_R_001 (trimmed) (Q30)	2415783	1		A	G -> A	G	A			1	0	140	SNP (transition)
yfcA	conserved inner membrane protein YfcA	Variants: BM28_S87_R_001 (trimmed) (Q30)	2455944	1	Substitution	A	G -> A	G	A	S -> F	11	1	1e-266	76	SNP (transition)
ygaM	DUF883 domain-containing protein YgaM	Variants: BM28_S87_R_001 (trimmed) (Q30)	2810666	1	Substitution	A	G -> A	G	A	G -> S	36	0.992	0	119	SNP (transition)
barA	sensory histidine kinase BarA	Variants: BM28_S87_R_001 (trimmed) (Q30)	2927491	1	Substitution	A	G -> A	G	A	D -> N	674	1	0	110	SNP (transition)
tcdA	tRNA threonylcarbamoyladenosine dehydratase	Variants: BM28_S87_R_001 (trimmed) (Q30)	2955773	1	Substitution	A	G -> A	G	A	T -> M	162	1	0	141	SNP (transition)
yggF	fructose 1,6-bisphosphatase YggF	Variants: BM28_S87_R_001 (trimmed) (Q30)	3086376	1	None	A	G -> A	G	A		74	1	1e-280	80	SNP (transition)
qseB	DNA-binding transcriptional activator QseB	Variants: BM28_S87_R_001 (trimmed) (Q30)	3180867	1	Substitution	A	G -> A	G	A	V -> M	209	0.606	1.7e-252	137	SNP (transition)
truB	tRNA pseudouridine(55) synthase	Variants: BM28_S87_R_001 (trimmed) (Q30)	3322454	1	Substitution	A	G -> A	G	A	P -> S	247	1	0	152	SNP (transition)
murA	UDP-N-acetylglucosamine 1-carboxyvinyltransferase	Variants: BM28_S87_R_001 (trimmed) (Q30)	3346881	1	Substitution	A	G -> A	G	A	T -> M	10	1	0	137	SNP (transition)
arcB	sensory histidine kinase ArcB	Variants: BM28_S87_R_001 (trimmed) (Q30)	3362777	1	Substitution	A	G -> A	G	A	H -> Y	222	1	0	98	SNP (transition)
yhcA	putative fimbrial chaperone YhcA	Variants: BM28_S87_R_001 (trimmed) (Q30)	3373121	1	Substitution	A	G -> A	G	A	A -> T	199	0.995	0	210	SNP (transition)
nanT	N-acetylneuraminate:H(+) symporter	Variants: BM28_S87_R_001 (trimmed) (Q30)	3382103	1	Substitution	A	G -> A	G	A	A -> V	296	0.994	0	170	SNP (transition)
rpsH	30S ribosomal subunit protein S8	Variants: BM28_S87_R_001 (trimmed) (Q30)	3456924	1	Substitution	A	G -> A	G	A	R -> C	13	1	0	130	SNP (transition)
malP	maltodextrin phosphorylase	Variants: BM28_S87_R_001 (trimmed) (Q30)	3560960	1	None	A	G -> A	G	A		643	1	3.2e-298	85	SNP (transition)
yhiN	putative oxidoreductase YhiN	Variants: BM28_S87_R_001 (trimmed) (Q30)	3646981	1	Substitution	A	G -> A	G	A	T -> I	267	1	0	121	SNP (transition)
pitA	metal phosphate:H(+) symporter PitA	Variants: BM28_S87_R_001 (trimmed) (Q30)	3649211	1	Truncation	A	G -> A	G	A		385	1	0	128	SNP (transition)
yiaM	2,3-diketo-L-gulonate:Na(+) symporter - membranesubunit	Variants: BM28_S87_R_001 (trimmed) (Q30)	3755035	1	Substitution	A	G -> A	G	A	G -> D	98	1	0	179	SNP (transition)
bglF	beta-glucoside specific PTS enzyme II/BglG kinase/BglG phosphatase	Variants: BM28_S87_R_001 (trimmed) (Q30)	3914426	1	None	A	G -> A	G	A		529	1	0	171	SNP (transition)
		Variants: BM28_S87_R_001 (trimmed) (Q30)	4250638	1		A	G -> A	G	A			1	0	104	SNP (transition)
lgoR	putative DNA-binding transcriptional regulator LgoR	Variants: BM28_S87_R_001 (trimmed) (Q30)	4606208	1	Substitution	A	G -> A	G	A	A -> V	20	1	0	163	SNP (transition)
rsmC	16S rRNA m(2)G1207 methyltransferase	Variants: BM28_S87_R_001 (trimmed) (Q30)	4617408	1	None	A	G -> A	G	A		236	1	1e-287	82	SNP (transition)
deoA	thymidine phosphorylase	Variants: BM28_S87_R_001 (trimmed) (Q30)	4628726	1	Substitution	A	G -> A	G	A	G -> D	28	1	0	103	SNP (transition)
dxs	1-deoxy-D-xylulose-5-phosphate synthase	Variants: BM28_S87_R_001 (trimmed) (Q30)	448859	1	Substitution	C	T -> C	T	C	M -> V	159	1	0	101	SNP (transition)
pdeB	c-di-GMP phosphodiesterase PdeB	Variants: BM28_S87_R_001 (trimmed) (Q30)	487596	1	Substitution	C	T -> C	T	C	K -> E	61	1	0	223	SNP (transition)
		Variants: BM28_S87_R_001 (trimmed) (Q30)	655425	1		C	T -> C	T	C			1	0	206	SNP (transition)
		Variants: BM28_S87_R_001 (trimmed) (Q30)	765241	1		C	T -> C	T	C			1	0	327	SNP (transition)
mukB	chromosome partitioning protein MukB	Variants: BM28_S87_R_001 (trimmed) (Q30)	990862	1	None	C	T -> C	T	C		1374	1	0	103	SNP (transition)
yedS	putative outer membrane protein YedS, N-terminalfragment	Variants: BM28_S87_R_001 (trimmed) (Q30)	2044494	1	Substitution	C	T -> C	T	C	V -> A	10	1	0	277	SNP (transition)
yfaL	putative autotransporter adhesin YfaL	Variants: BM28_S87_R_001 (trimmed) (Q30)	2354146	1	Substitution	C	T -> C	T	C	T -> A	147	1	0	180	SNP (transition)
arnA	fused UDP-4-amino-4-deoxy-L-arabinose formyltransferase/UDP-glucuronate dehydrogenase	Variants: BM28_S87_R_001 (trimmed) (Q30)	2379997	1	Substitution	C	T -> C	T	C	L -> P	515	1	0	148	SNP (transition)
		Variants: BM28_S87_R_001 (trimmed) (Q30)	2441393	1		C	T -> C	T	C			0.975	3.2e-270	80	SNP (transition)
hyfF	hydrogenase 4 component F	Variants: BM28_S87_R_001 (trimmed) (Q30)	2618021	1	None	C	T -> C	T	C		230	1	0	161	SNP (transition)
ygaZ	L-valine exporter subunit YgaZ	Variants: BM28_S87_R_001 (trimmed) (Q30)	2820331	1	None	C	T -> C	T	C		100	1	0	94	SNP (transition)
tdcD	propionate kinase	Variants: BM28_S87_R_001 (trimmed) (Q30)	3272889	1	Substitution	C	T -> C	T	C	N -> S	396	0.266	6.4e-122	177	SNP (transition)
pnp	polynucleotide phosphorylase	Variants: BM28_S87_R_001 (trimmed) (Q30)	3320442	1	Substitution	C	T -> C	T	C	N -> S	381	1	0	161	SNP (transition)
yhhT	putative transporter YhhT	Variants: BM28_S87_R_001 (trimmed) (Q30)	3622344	1	Substitution	C	T -> C	T	C	V -> A	22	1	0	131	SNP (transition)
yhjX	putative pyruvate transporter	Variants: BM28_S87_R_001 (trimmed) (Q30)	3721543	1	Substitution	C	T -> C	T	C	M -> V	294	1	0	122	SNP (transition)
tdh	threonine dehydrogenase	Variants: BM28_S87_R_001 (trimmed) (Q30)	3801492	1	Substitution	C	T -> C	T	C	H -> R	90	1	0	122	SNP (transition)
cbrB	putative inner membrane protein	Variants: BM28_S87_R_001 (trimmed) (Q30)	3908000	1	Substitution	C	T -> C	T	C	V -> A	27	1	0	235	SNP (transition)
arpA	regulator of acetyl CoA synthetase	Variants: BM28_S87_R_001 (trimmed) (Q30)	4231319	1	None	C	T -> C	T	C		528	1	0	173	SNP (transition)
fhuA	ferrichrome outer membrane transporter/phage receptor	Variants: BM28_S87_R_001 (trimmed) (Q30)	168123	1	Substitution	C	A -> C	A	C	S -> R	214	1	0	120	SNP (transversion)
tauA	taurine ABC transporter periplasmic binding protein	Variants: BM28_S87_R_001 (trimmed) (Q30)	385776	1	Substitution	A	C -> A	C	A	A -> D	182	1	0	93	SNP (transversion)
ybhJ	putative hydratase YbhJ	Variants: BM28_S87_R_001 (trimmed) (Q30)	814077	1	Substitution	A	C -> A	C	A	L -> I	54	1	0	137	SNP (transversion)
pncB	nicotinate phosphoribosyltransferase	Variants: BM28_S87_R_001 (trimmed) (Q30)	1000031	1	Substitution	A	C -> A	C	A	E -> D	247	1	0	130	SNP (transversion)
gpp	guanosine-5'-triphosphate,3'-diphosphate phosphatase	Variants: BM28_S87_R_001 (trimmed) (Q30)	3973400	1	Substitution	A	C -> A	C	A	Q -> H	415	1	0	122	SNP (transversion)
cpxR	DNA-binding transcriptional dual regulator CpxR	Variants: BM28_S87_R_001 (trimmed) (Q30)	4115813	1	Substitution	A	C -> A	C	A	E -> D	91	1	0	134	SNP (transversion)
eptC	phosphoethanolamine transferase EptC	Variants: BM28_S87_R_001 (trimmed) (Q30)	4159243	1	Substitution	A	C -> A	C	A	D -> Y	480	1	0	223	SNP (transversion)
		Variants: BM28_S87_R_001 (trimmed) (Q30)	4542596	1		A	C -> A	C	A			1	0	304	SNP (transversion)
pagP	Lipid IVA palmitoyltransferase	Variants: BM28_S87_R_001 (trimmed) (Q30)	667307	1	Truncation	G	C -> G	C	G		112	1	0	107	SNP (transversion)
yjiV	putative uncharacterized protein YjiV	Variants: BM28_S87_R_001 (trimmed) (Q30)	4587059	1	Substitution	G	C -> G	C	G	T -> S	837	1	0	117	SNP (transversion)
mhpT	3-hydroxyphenylpropionate/3- hydroxycinnamate:H(+) symporter	Variants: BM28_S87_R_001 (trimmed) (Q30)	376361	1	None	C	G -> C	G	C		301	1	1e-306	90	SNP (transversion)
alaS	alanine--tRNA ligase/DNA-binding transcriptionalrepressor	Variants: BM28_S87_R_001 (trimmed) (Q30)	2831839	1	None	C	G -> C	G	C		196	1	0	120	SNP (transversion)
fhuA	ferrichrome outer membrane transporter/phage receptor	Variants: BM28_S87_R_001 (trimmed) (Q30)	168101	1	None	T	G -> T	G	T		206	1	0	133	SNP (transversion)
yafL	NlpC/P60 family protein YafL	Variants: BM28_S87_R_001 (trimmed) (Q30)	246747	1	None	T	G -> T	G	T		12	1	0	214	SNP (transversion)
mutH	DNA mismatch repair protein MutH	Variants: BM28_S87_R_001 (trimmed) (Q30)	2980408	1	Substitution	T	G -> T	G	T	S -> I	111	1	0	128	SNP (transversion)
yzcX	protein YzcX	Variants: BM28_S87_R_001 (trimmed) (Q30)	4004550	1	Substitution	T	G -> T	G	T	A -> S	96	1	0	203	SNP (transversion)
tamB	translocation and assembly module subunit TamB	Variants: BM28_S87_R_001 (trimmed) (Q30)	4458062	1	Substitution	A	T -> A	T	A	V -> E	1179	1	0	189	SNP (transversion)

## Sheet: bm28 lysU snps
gene	product	Track Name	Minimum	Length	Protein Effect	Name	Change	Reference Nucleotide(s)	Variant Nucleotide(s)	Amino Acid Change	CDS Codon Number	Variant Frequency	Variant P-Value (approximate)	Coverage	Polymorphism Type
ampE	protein AmpE	Variants: DLysU_S173_R_001 (trimmed) (Q30)	119746	1	Substitution	G	A -> G	A	G	T -> A	156	1	2e-294	89	SNP (transition)
pcnB	poly(A) polymerase I	Variants: DLysU_S173_R_001 (trimmed) (Q30)	158879	1	Substitution	G	A -> G	A	G	V -> A	90	1	2.5e-252	74	SNP (transition)
tsf	protein chain elongation factor EF-Ts	Variants: DLysU_S173_R_001 (trimmed) (Q30)	191197	1	Substitution	G	A -> G	A	G	Q -> R	114	1	5e-268	81	SNP (transition)
cyoD	cytochrome bo3 ubiquinol oxidase subunit 4	Variants: DLysU_S173_R_001 (trimmed) (Q30)	457066	1	Substitution	G	A -> G	A	G	I -> T	46	1	1.6e-296	87	SNP (transition)
pheP	phenylalanine:H(+) symporter PheP	Variants: DLysU_S173_R_001 (trimmed) (Q30)	612648	1	Substitution	G	A -> G	A	G	Y -> C	92	1	1e-297	90	SNP (transition)
sucA	subunit of E1(0) component of 2-oxoglutarate dehydrogenase	Variants: DLysU_S173_R_001 (trimmed) (Q30)	770420	1	Substitution	G	A -> G	A	G	T -> A	434	1	1e-306	90	SNP (transition)
clsA	cardiolipin synthase A	Variants: DLysU_S173_R_001 (trimmed) (Q30)	1318838	1	Substitution	G	A -> G	A	G	W -> R	75	1	1.6e-262	77	SNP (transition)
abgB	p-aminobenzoyl-glutamate hydrolase subunit B	Variants: DLysU_S173_R_001 (trimmed) (Q30)	1412545	1	Substitution	G	A -> G	A	G	Y -> H	376	1	0	107	SNP (transition)
ydiF	putative acetate-CoA transferase	Variants: DLysU_S173_R_001 (trimmed) (Q30)	1787403	1	Substitution	G	A -> G	A	G	T -> A	468	1	2.5e-218	64	SNP (transition)
lpxM	myristoyl-acyl carrier protein-dependent acyltransferase	Variants: DLysU_S173_R_001 (trimmed) (Q30)	1950128	1	Substitution	G	A -> G	A	G	F -> L	161	1	1e-297	90	SNP (transition)
eutK	putative structural protein, ethanolamine utilization microcompartment	Variants: DLysU_S173_R_001 (trimmed) (Q30)	2566007	1	Substitution	G	A -> G	A	G	V -> A	46	1	4.9E-324	98	SNP (transition)
yqiG	putative outer membrane usher protein YqiG	Variants: DLysU_S173_R_001 (trimmed) (Q30)	3198903	1	None	G	A -> G	A	G		376	1	4e-291	88	SNP (transition)
yhdJ	DNA adenine methyltransferase	Variants: DLysU_S173_R_001 (trimmed) (Q30)	3422329	1	Substitution	G	A -> G	A	G	T -> A	88	1	1.3e-274	83	SNP (transition)
aslB	putative anaerobic sulfatase maturation enzyme AslB	Variants: DLysU_S173_R_001 (trimmed) (Q30)	3994515	1	None	G	A -> G	A	G		381	1	2.5e-304	92	SNP (transition)
		Variants: DLysU_S173_R_001 (trimmed) (Q30)	4104996	1		G	A -> G	A	G			1	1e-58	58	SNP (transition)
mdtP	putative multidrug efflux pump outer membrane channel	Variants: DLysU_S173_R_001 (trimmed) (Q30)	4311366	1	Substitution	G	A -> G	A	G	V -> A	27	1	0	129	SNP (transition)
yjhB	putative sialic acid transporter	Variants: DLysU_S173_R_001 (trimmed) (Q30)	4515575	1	Substitution	G	A -> G	A	G	Y -> C	368	1	0	118	SNP (transition)
thrC	threonine synthase	Variants: DLysU_S173_R_001 (trimmed) (Q30)	4012	1	None	T	C -> T	C	T		93	1	2.5e-266	83	SNP (transition)
caiT	L-carnitine:gamma-butyrobetaine antiporter	Variants: DLysU_S173_R_001 (trimmed) (Q30)	41728	1	Truncation	T	C -> T	C	T		68	1	0	132	SNP (transition)
		Variants: DLysU_S173_R_001 (trimmed) (Q30)	83908	1		T	C -> T	C	T			1	1.6e-251	76	SNP (transition)
dksA	RNA polymerase-binding transcription factor DksA	Variants: DLysU_S173_R_001 (trimmed) (Q30)	160337	1	Substitution	T	C -> T	C	T	D -> N	90	1	3.2e-281	85	SNP (transition)
mltD	membrane-bound lytic murein transglycosylase D	Variants: DLysU_S173_R_001 (trimmed) (Q30)	233544	1	Substitution	T	C -> T	C	T	A -> T	138	1	0	114	SNP (transition)
		Variants: DLysU_S173_R_001 (trimmed) (Q30)	442154	1		T	C -> T	C	T			1	7.9e-255	77	SNP (transition)
acrB	multidrug efflux pump RND permease AcrB	Variants: DLysU_S173_R_001 (trimmed) (Q30)	490629	1	Substitution	T	C -> T	C	T	M -> I	977	1	6.3e-278	84	SNP (transition)
acrB	multidrug efflux pump RND permease AcrB	Variants: DLysU_S173_R_001 (trimmed) (Q30)	492563	1	Substitution	T	C -> T	C	T	V -> M	333	1	1.6e-284	86	SNP (transition)
hemH	ferrochelatase	Variants: DLysU_S173_R_001 (trimmed) (Q30)	509054	1	None	T	C -> T	C	T		195	1	7.9e-255	77	SNP (transition)
		Variants: DLysU_S173_R_001 (trimmed) (Q30)	595060	1		T	C -> T	C	T			1	2e-162	49	SNP (transition)
deoR	DNA-binding transcriptional repressor DeoR	Variants: DLysU_S173_R_001 (trimmed) (Q30)	893055	1	Substitution	T	C -> T	C	T	G -> E	32	1	6.3e-266	78	SNP (transition)
rlmC	23S rRNA m(5)U747 methyltransferase	Variants: DLysU_S173_R_001 (trimmed) (Q30)	909548	1	Substitution	T	C -> T	C	T	R -> C	206	1	4e-242	71	SNP (transition)
rlmL	fused 23S rRNA m(2)G2445 methyltransferase and 23S rRNA m(7)G2069 methyltransferase	Variants: DLysU_S173_R_001 (trimmed) (Q30)	1019752	1	None	T	C -> T	C	T		498	1	1.6e-251	76	SNP (transition)
gfcE	putative exopolysaccharide export lipoprotein GfcE	Variants: DLysU_S173_R_001 (trimmed) (Q30)	1055401	1	Substitution	T	C -> T	C	T	R -> H	273	1	3.2e-215	65	SNP (transition)
torA	trimethylamine N-oxide reductase 1	Variants: DLysU_S173_R_001 (trimmed) (Q30)	1071894	1	Substitution	T	C -> T	C	T	R -> C	742	1	0	113	SNP (transition)
putP	proline:Na(+) symporter	Variants: DLysU_S173_R_001 (trimmed) (Q30)	1090672	1	Substitution	T	C -> T	C	T	A -> V	318	1	0	108	SNP (transition)
		Variants: DLysU_S173_R_001 (trimmed) (Q30)	1115766	1		T	C -> T	C	T			1	2.5E-320	94	SNP (transition)
flgA	flagellar basal body P-ring formation protein FlgA	Variants: DLysU_S173_R_001 (trimmed) (Q30)	1141276	1	None	T	C -> T	C	T		1	1	6.3E-311	94	SNP (transition)
dadA	D-amino acid dehydrogenase	Variants: DLysU_S173_R_001 (trimmed) (Q30)	1248549	1	None	T	C -> T	C	T		188	1	1e-231	70	SNP (transition)
oppC	murein tripeptide ABC transporter/oligopeptide ABC transporter inner membrane subunit OppC	Variants: DLysU_S173_R_001 (trimmed) (Q30)	1314841	1	Substitution	T	C -> T	C	T	A -> V	198	1	4.9E-324	98	SNP (transition)
marB	multiple antibiotic resistance protein	Variants: DLysU_S173_R_001 (trimmed) (Q30)	1630470	1	Truncation	T	C -> T	C	T		23	1	5e-202	61	SNP (transition)
kdgR	DNA-binding transcriptional repressor KdgR	Variants: DLysU_S173_R_001 (trimmed) (Q30)	1920319	1	Substitution	T	C -> T	C	T	E -> K	66	1	5e-268	81	SNP (transition)
tyrP	tyrosine:H(+) symporter	Variants: DLysU_S173_R_001 (trimmed) (Q30)	2000229	1	Substitution	T	C -> T	C	T	A -> V	40	0.313	1.9e-52	64	SNP (transition)
ompC	outer membrane porin C	Variants: DLysU_S173_R_001 (trimmed) (Q30)	2322629	1	Substitution	T	C -> T	C	T	G -> D	179	1	2.5e-304	92	SNP (transition)
yfhL	putative 4Fe-4S cluster-containing protein YfhL	Variants: DLysU_S173_R_001 (trimmed) (Q30)	2710318	1	Substitution	T	C -> T	C	T	H -> Y	81	1	0	102	SNP (transition)
		Variants: DLysU_S173_R_001 (trimmed) (Q30)	2739608	1		T	C -> T	C	T			1	1.6e-182	101	SNP (transition)
pcm	L-isoaspartate protein carboxylmethyltransferasetype II	Variants: DLysU_S173_R_001 (trimmed) (Q30)	2879702	1	Substitution	T	C -> T	C	T	R -> Q	78	1	0	108	SNP (transition)
cysI	sulfite reductase, hemoprotein subunit	Variants: DLysU_S173_R_001 (trimmed) (Q30)	2899893	1	Substitution	T	C -> T	C	T	G -> S	208	1	1.6e-245	72	SNP (transition)
ygdI	DUF903 domain-containing lipoprotein YgdI	Variants: DLysU_S173_R_001 (trimmed) (Q30)	2953401	1	Substitution	T	C -> T	C	T	D -> N	54	1	5e-235	71	SNP (transition)
csdA	cysteine sulfinate desulfinase	Variants: DLysU_S173_R_001 (trimmed) (Q30)	2954224	1	Substitution	T	C -> T	C	T	T -> I	158	1	2e-261	79	SNP (transition)
ptsP	phosphoenolpyruvate-protein phosphotransferase PtsP	Variants: DLysU_S173_R_001 (trimmed) (Q30)	2977480	1	Substitution	T	C -> T	C	T	G -> D	457	1	0	105	SNP (transition)
cca	fused tRNA nucleotidyltransferase/2',3'-cyclic phosphodiesterase/2' nucleotidase and phosphatase	Variants: DLysU_S173_R_001 (trimmed) (Q30)	3213340	1	None	T	C -> T	C	T		341	1	0	123	SNP (transition)
		Variants: DLysU_S173_R_001 (trimmed) (Q30)	3394732	1		T	C -> T	C	T			1	0	99	SNP (transition)
		Variants: DLysU_S173_R_001 (trimmed) (Q30)	3433874	1		T	C -> T	C	T			0.987	4.9e-199	78	SNP (transition)
rplC	50S ribosomal subunit protein L3	Variants: DLysU_S173_R_001 (trimmed) (Q30)	3462777	1	Substitution	T	C -> T	C	T	V -> I	189	1	0	136	SNP (transition)
yhfG	DUF2559 domain-containing protein YhfG	Variants: DLysU_S173_R_001 (trimmed) (Q30)	3502009	1	None	T	C -> T	C	T		9	1	2e-195	59	SNP (transition)
dam	DNA adenine methyltransferase	Variants: DLysU_S173_R_001 (trimmed) (Q30)	3525857	1	Substitution	T	C -> T	C	T	A -> T	158	1	5e-268	81	SNP (transition)
yhiI	putative membrane fusion protein YhiI	Variants: DLysU_S173_R_001 (trimmed) (Q30)	3639997	1	Substitution	T	C -> T	C	T	E -> K	341	1	0	112	SNP (transition)
ilvB	acetohydroxy acid synthase I subunit IlvB	Variants: DLysU_S173_R_001 (trimmed) (Q30)	3861598	1	None	T	C -> T	C	T		534	1	0	120	SNP (transition)
		Variants: DLysU_S173_R_001 (trimmed) (Q30)	3955934	1		T	C -> T	C	T			0.277	5.1e-65	285	SNP (transition)
rho	transcription termination factor Rho	Variants: DLysU_S173_R_001 (trimmed) (Q30)	3977118	1	Substitution	T	C -> T	C	T	T -> I	96	1	4e-208	61	SNP (transition)
yiiD	putative acetyltransferase YiiD	Variants: DLysU_S173_R_001 (trimmed) (Q30)	4087869	1	None	T	C -> T	C	T		2	1	0	115	SNP (transition)
yiiD	putative acetyltransferase YiiD	Variants: DLysU_S173_R_001 (trimmed) (Q30)	4088300	1	Substitution	T	C -> T	C	T	T -> M	146	1	0	98	SNP (transition)
fdoG	formate dehydrogenase O subunit alpha	Variants: DLysU_S173_R_001 (trimmed) (Q30)	4095506	1	None	T	C -> T	C	T		244	1	0	122	SNP (transition)
tpiA	triose-phosphate isomerase	Variants: DLysU_S173_R_001 (trimmed) (Q30)	4121178	1	Substitution	T	C -> T	C	T	A -> T	249	1	0	106	SNP (transition)
rpoC	RNA polymerase subunit beta'	Variants: DLysU_S173_R_001 (trimmed) (Q30)	4197548	1	Substitution	T	C -> T	C	T	A -> V	588	1	0	107	SNP (transition)
rpoC	RNA polymerase subunit beta'	Variants: DLysU_S173_R_001 (trimmed) (Q30)	4199168	1	Substitution	T	C -> T	C	T	T -> I	1128	1	0	107	SNP (transition)
thiE	thiamine phosphate synthase	Variants: DLysU_S173_R_001 (trimmed) (Q30)	4204457	1	Substitution	T	C -> T	C	T	A -> T	55	0.991	0	117	SNP (transition)
dnaB	replicative DNA helicase	Variants: DLysU_S173_R_001 (trimmed) (Q30)	4275518	1	Substitution	T	C -> T	C	T	P -> S	264	1	1.3e-274	83	SNP (transition)
alr	alanine racemase 1	Variants: DLysU_S173_R_001 (trimmed) (Q30)	4276204	1	Substitution	T	C -> T	C	T	A -> V	3	1	2e-228	69	SNP (transition)
phnK	carbon-phosphorus lyase subunit PhnK	Variants: DLysU_S173_R_001 (trimmed) (Q30)	4328636	1	Substitution	T	C -> T	C	T	A -> T	182	1	0	126	SNP (transition)
phnG	carbon-phosphorus lyase core complex subunit PhnG	Variants: DLysU_S173_R_001 (trimmed) (Q30)	4331896	1	None	T	C -> T	C	T		72	1	0	110	SNP (transition)
yjdN	conserved protein YjdN	Variants: DLysU_S173_R_001 (trimmed) (Q30)	4336059	1	Substitution	T	C -> T	C	T	S -> N	33	1	2e-228	69	SNP (transition)
mscM	miniconductance mechanosensitive channel MscM	Variants: DLysU_S173_R_001 (trimmed) (Q30)	4398393	1	Substitution	T	C -> T	C	T	A -> T	463	1	4e-291	88	SNP (transition)
		Variants: DLysU_S173_R_001 (trimmed) (Q30)	4516853	1		T	C -> T	C	T			1	1.6E-317	96	SNP (transition)
yjjW	putative glycyl-radical enzyme activating enzymeYjjW	Variants: DLysU_S173_R_001 (trimmed) (Q30)	4625752	1	None	T	C -> T	C	T		69	1	4e-259	76	SNP (transition)
araD	L-ribulose-5-phosphate 4-epimerase AraD	Variants: DLysU_S173_R_001 (trimmed) (Q30)	66294	1	Substitution	A	G -> A	G	A	A -> V	86	1	1.6e-284	86	SNP (transition)
dgt	dGTP triphosphohydrolase	Variants: DLysU_S173_R_001 (trimmed) (Q30)	179453	1	Substitution	A	G -> A	G	A	V -> I	73	1	0	107	SNP (transition)
cyoB	cytochrome bo3 ubiquinol oxidase subunit 1	Variants: DLysU_S173_R_001 (trimmed) (Q30)	458270	1	Substitution	A	G -> A	G	A	L -> F	510	1	4e-293	86	SNP (transition)
tig	trigger factor	Variants: DLysU_S173_R_001 (trimmed) (Q30)	464476	1	Substitution	A	G -> A	G	A	R -> H	63	1	6.3e-300	88	SNP (transition)
qmcA	PHB domain-containing protein	Variants: DLysU_S173_R_001 (trimmed) (Q30)	526018	1	None	A	G -> A	G	A		57	1	4e-192	58	SNP (transition)
kdpB	K(+) transporting P-type ATPase subunit KdpB	Variants: DLysU_S173_R_001 (trimmed) (Q30)	736071	1	Substitution	A	G -> A	G	A	R -> C	461	1	1.6e-279	82	SNP (transition)
cydC	glutathione/L-cysteine ABC exporter subunit CydC	Variants: DLysU_S173_R_001 (trimmed) (Q30)	939064	1	Substitution	A	G -> A	G	A	R -> C	183	1	1e-297	90	SNP (transition)
csgC	inhibitor of CsgA amyloid formation	Variants: DLysU_S173_R_001 (trimmed) (Q30)	1115445	1	Substitution	A	G -> A	G	A	V -> M	24	1	0	110	SNP (transition)
yciE	DUF892 domain-containing protein YciE	Variants: DLysU_S173_R_001 (trimmed) (Q30)	1325225	1	Truncation	A	G -> A	G	A		139	1	1.6E-313	92	SNP (transition)
trg	methyl-accepting chemotaxis protein Trg	Variants: DLysU_S173_R_001 (trimmed) (Q30)	1503020	1	Substitution	A	G -> A	G	A	A -> T	46	1	7.9E-321	97	SNP (transition)
lhr	putative ATP-dependent helicase Lhr	Variants: DLysU_S173_R_001 (trimmed) (Q30)	1741451	1	None	A	G -> A	G	A		650	1	2.5e-238	72	SNP (transition)
pfkB	6-phosphofructokinase II	Variants: DLysU_S173_R_001 (trimmed) (Q30)	1817117	1	None	A	G -> A	G	A		111	1	4e-174	51	SNP (transition)
rnd	RNase D	Variants: DLysU_S173_R_001 (trimmed) (Q30)	1898118	1	Substitution	A	G -> A	G	A	P -> S	97	1	3.2e-281	85	SNP (transition)
mntP	Mn(2(+)) exporter	Variants: DLysU_S173_R_001 (trimmed) (Q30)	1916176	1	Substitution	A	G -> A	G	A	G -> D	25	1	1.3e-274	83	SNP (transition)
mepM	peptidoglycan DD-endopeptidase MepM	Variants: DLysU_S173_R_001 (trimmed) (Q30)	1950772	1	None	A	G -> A	G	A		418	1	1e-297	90	SNP (transition)
gmd	GDP-mannose 4,6-dehydratase	Variants: DLysU_S173_R_001 (trimmed) (Q30)	2137839	1	None	A	G -> A	G	A		297	1	7.9e-288	87	SNP (transition)
dgcE	putative diguanylate cyclase DgcE	Variants: DLysU_S173_R_001 (trimmed) (Q30)	2154184	1	None	A	G -> A	G	A		168	1	5e-301	91	SNP (transition)
mdtD	putative multidrug efflux pump MdtD	Variants: DLysU_S173_R_001 (trimmed) (Q30)	2172836	1	Substitution	A	G -> A	G	A	V -> M	320	1	5e-268	81	SNP (transition)
		Variants: DLysU_S173_R_001 (trimmed) (Q30)	2415783	1		A	G -> A	G	A			1	5e-258	83	SNP (transition)
yfcA	conserved inner membrane protein YfcA	Variants: DLysU_S173_R_001 (trimmed) (Q30)	2455944	1	Substitution	A	G -> A	G	A	S -> F	11	1	2.5e-186	58	SNP (transition)
ypdC	putative AraC-type DNA-binding transcriptional regulator YpdC	Variants: DLysU_S173_R_001 (trimmed) (Q30)	2511952	1	Substitution	A	G -> A	G	A	M -> I	136	1	5e-268	81	SNP (transition)
yfjI	CP4-57 prophage; protein YfjI	Variants: DLysU_S173_R_001 (trimmed) (Q30)	2770027	1	Substitution	A	G -> A	G	A	V -> M	210	0.987	3.1e-257	77	SNP (transition)
ygaM	DUF883 domain-containing protein YgaM	Variants: DLysU_S173_R_001 (trimmed) (Q30)	2810666	1	Substitution	A	G -> A	G	A	G -> S	36	1	2.5e-303	89	SNP (transition)
proW	glycine betaine ABC transporter membrane subunitProW	Variants: DLysU_S173_R_001 (trimmed) (Q30)	2816528	1	Substitution	A	G -> A	G	A	G -> D	35	1	0	104	SNP (transition)
barA	sensory histidine kinase BarA	Variants: DLysU_S173_R_001 (trimmed) (Q30)	2927491	1	Substitution	A	G -> A	G	A	D -> N	674	1	0	100	SNP (transition)
tcdA	tRNA threonylcarbamoyladenosine dehydratase	Variants: DLysU_S173_R_001 (trimmed) (Q30)	2955773	1	Substitution	A	G -> A	G	A	T -> M	162	1	1.6e-262	77	SNP (transition)
recB	exodeoxyribonuclease V subunit RecB	Variants: DLysU_S173_R_001 (trimmed) (Q30)	2962891	1	None	A	G -> A	G	A		1176	0.308	1.6e-79	104	SNP (transition)
tdcD	propionate kinase	Variants: DLysU_S173_R_001 (trimmed) (Q30)	3273160	1	Substitution	A	G -> A	G	A	R -> C	306	1	1.3e-241	73	SNP (transition)
kbaY	tagatose-1,6-bisphosphate aldolase 1 subunit KbaY	Variants: DLysU_S173_R_001 (trimmed) (Q30)	3294140	1	Substitution	A	G -> A	G	A	A -> T	195	1	4.0E-310	91	SNP (transition)
truB	tRNA pseudouridine(55) synthase	Variants: DLysU_S173_R_001 (trimmed) (Q30)	3322454	1	Substitution	A	G -> A	G	A	P -> S	247	1	0	100	SNP (transition)
arcB	sensory histidine kinase ArcB	Variants: DLysU_S173_R_001 (trimmed) (Q30)	3362777	1	Substitution	A	G -> A	G	A	H -> Y	222	1	0	99	SNP (transition)
yhcA	putative fimbrial chaperone YhcA	Variants: DLysU_S173_R_001 (trimmed) (Q30)	3373121	1	Substitution	A	G -> A	G	A	A -> T	199	1	6.3e-181	53	SNP (transition)
nanT	N-acetylneuraminate:H(+) symporter	Variants: DLysU_S173_R_001 (trimmed) (Q30)	3382103	1	Substitution	A	G -> A	G	A	A -> V	296	1	0	96	SNP (transition)
rpsH	30S ribosomal subunit protein S8	Variants: DLysU_S173_R_001 (trimmed) (Q30)	3456924	1	Substitution	A	G -> A	G	A	R -> C	13	1	0	126	SNP (transition)
malP	maltodextrin phosphorylase	Variants: DLysU_S173_R_001 (trimmed) (Q30)	3560960	1	None	A	G -> A	G	A		643	1	1e-165	50	SNP (transition)
yhiN	putative oxidoreductase YhiN	Variants: DLysU_S173_R_001 (trimmed) (Q30)	3646981	1	Substitution	A	G -> A	G	A	T -> I	267	1	2e-294	89	SNP (transition)
pitA	metal phosphate:H(+) symporter PitA	Variants: DLysU_S173_R_001 (trimmed) (Q30)	3649211	1	Truncation	A	G -> A	G	A		385	1	0	104	SNP (transition)
		Variants: DLysU_S173_R_001 (trimmed) (Q30)	3716405	1		A	G -> A	G	A			1	6.3e-260	81	SNP (transition)
yiaM	2,3-diketo-L-gulonate:Na(+) symporter - membranesubunit	Variants: DLysU_S173_R_001 (trimmed) (Q30)	3755035	1	Substitution	A	G -> A	G	A	G -> D	98	1	4e-295	92	SNP (transition)
bglF	beta-glucoside specific PTS enzyme II/BglG kinase/BglG phosphatase	Variants: DLysU_S173_R_001 (trimmed) (Q30)	3914426	1	None	A	G -> A	G	A		529	1	2e-294	89	SNP (transition)
		Variants: DLysU_S173_R_001 (trimmed) (Q30)	4168675	1		A	G -> A	G	A			1	6.3e-245	74	SNP (transition)
		Variants: DLysU_S173_R_001 (trimmed) (Q30)	4250638	1		A	G -> A	G	A			1	0	96	SNP (transition)
lgoR	putative DNA-binding transcriptional regulator LgoR	Variants: DLysU_S173_R_001 (trimmed) (Q30)	4606208	1	Substitution	A	G -> A	G	A	A -> V	20	1	4e-291	88	SNP (transition)
rsmC	16S rRNA m(2)G1207 methyltransferase	Variants: DLysU_S173_R_001 (trimmed) (Q30)	4617408	1	None	A	G -> A	G	A		236	1	0	101	SNP (transition)
deoA	thymidine phosphorylase	Variants: DLysU_S173_R_001 (trimmed) (Q30)	4628726	1	Substitution	A	G -> A	G	A	G -> D	28	1	6.3e-278	84	SNP (transition)
		Variants: DLysU_S173_R_001 (trimmed) (Q30)	402662	1		C	T -> C	T	C			1	2.5e-196	652	SNP (transition)
		Variants: DLysU_S173_R_001 (trimmed) (Q30)	403518	1		C	T -> C	T	C			1	1e-250	125	SNP (transition)
dxs	1-deoxy-D-xylulose-5-phosphate synthase	Variants: DLysU_S173_R_001 (trimmed) (Q30)	448859	1	Substitution	C	T -> C	T	C	M -> V	159	1	0	117	SNP (transition)
		Variants: DLysU_S173_R_001 (trimmed) (Q30)	655425	1		C	T -> C	T	C			1	0	100	SNP (transition)
		Variants: DLysU_S173_R_001 (trimmed) (Q30)	765241	1		C	T -> C	T	C			1	4.9E-324	98	SNP (transition)
mukB	chromosome partitioning protein MukB	Variants: DLysU_S173_R_001 (trimmed) (Q30)	990862	1	None	C	T -> C	T	C		1374	1	1.3e-307	93	SNP (transition)
trg	methyl-accepting chemotaxis protein Trg	Variants: DLysU_S173_R_001 (trimmed) (Q30)	1502933	1	None	C	T -> C	T	C		17	1	3.2E-314	95	SNP (transition)
yedS	putative outer membrane protein YedS, N-terminalfragment	Variants: DLysU_S173_R_001 (trimmed) (Q30)	2044494	1	Substitution	C	T -> C	T	C	V -> A	10	1	5e-301	91	SNP (transition)
yfaL	putative autotransporter adhesin YfaL	Variants: DLysU_S173_R_001 (trimmed) (Q30)	2354146	1	Substitution	C	T -> C	T	C	T -> A	147	1	1e-198	60	SNP (transition)
arnA	fused UDP-4-amino-4-deoxy-L-arabinose formyltransferase/UDP-glucuronate dehydrogenase	Variants: DLysU_S173_R_001 (trimmed) (Q30)	2379997	1	Substitution	C	T -> C	T	C	L -> P	515	1	0	106	SNP (transition)
		Variants: DLysU_S173_R_001 (trimmed) (Q30)	2441393	1		C	T -> C	T	C			1	1.3e-241	73	SNP (transition)
hyfF	hydrogenase 4 component F	Variants: DLysU_S173_R_001 (trimmed) (Q30)	2618021	1	None	C	T -> C	T	C		230	1	0	96	SNP (transition)
		Variants: DLysU_S173_R_001 (trimmed) (Q30)	2817493	1		C	T -> C	T	C			1	1.3e-307	93	SNP (transition)
ygaZ	L-valine exporter subunit YgaZ	Variants: DLysU_S173_R_001 (trimmed) (Q30)	2820331	1	None	C	T -> C	T	C		100	1	1.6e-218	66	SNP (transition)
pnp	polynucleotide phosphorylase	Variants: DLysU_S173_R_001 (trimmed) (Q30)	3320442	1	Substitution	C	T -> C	T	C	N -> S	381	1	0	110	SNP (transition)
frlA	fructoselysine/psicoselysine transporter	Variants: DLysU_S173_R_001 (trimmed) (Q30)	3510861	1	None	C	T -> C	T	C		179	1	4e-258	78	SNP (transition)
yhhT	putative transporter YhhT	Variants: DLysU_S173_R_001 (trimmed) (Q30)	3622344	1	Substitution	C	T -> C	T	C	V -> A	22	1	1.6E-313	92	SNP (transition)
tdh	threonine dehydrogenase	Variants: DLysU_S173_R_001 (trimmed) (Q30)	3801492	1	Substitution	C	T -> C	T	C	H -> R	90	0.991	0	113	SNP (transition)
cbrB	putative inner membrane protein	Variants: DLysU_S173_R_001 (trimmed) (Q30)	3908000	1	Substitution	C	T -> C	T	C	V -> A	27	1	1e-297	90	SNP (transition)
arpA	regulator of acetyl CoA synthetase	Variants: DLysU_S173_R_001 (trimmed) (Q30)	4231319	1	None	C	T -> C	T	C		528	1	4e-259	76	SNP (transition)
fhuA	ferrichrome outer membrane transporter/phage receptor	Variants: DLysU_S173_R_001 (trimmed) (Q30)	168123	1	Substitution	C	A -> C	A	C	S -> R	214	1	3.2E-314	95	SNP (transversion)
		Variants: DLysU_S173_R_001 (trimmed) (Q30)	2085116	1		C	A -> C	A	C			0.325	1.5e-33	40	SNP (transversion)
ybhJ	putative hydratase YbhJ	Variants: DLysU_S173_R_001 (trimmed) (Q30)	814077	1	Substitution	A	C -> A	C	A	L -> I	54	1	3.2E-314	95	SNP (transversion)
pncB	nicotinate phosphoribosyltransferase	Variants: DLysU_S173_R_001 (trimmed) (Q30)	1000031	1	Substitution	A	C -> A	C	A	E -> D	247	1	1.6e-284	86	SNP (transversion)
gpp	guanosine-5'-triphosphate,3'-diphosphate phosphatase	Variants: DLysU_S173_R_001 (trimmed) (Q30)	3973400	1	Substitution	A	C -> A	C	A	Q -> H	415	1	6.3e-278	84	SNP (transversion)
cpxR	DNA-binding transcriptional dual regulator CpxR	Variants: DLysU_S173_R_001 (trimmed) (Q30)	4115813	1	Substitution	A	C -> A	C	A	E -> D	91	1	1.6e-245	72	SNP (transversion)
eptC	phosphoethanolamine transferase EptC	Variants: DLysU_S173_R_001 (trimmed) (Q30)	4159243	1	Substitution	A	C -> A	C	A	D -> Y	480	1	1e-198	60	SNP (transversion)
		Variants: DLysU_S173_R_001 (trimmed) (Q30)	4542596	1		A	C -> A	C	A			1	0	112	SNP (transversion)
pagP	Lipid IVA palmitoyltransferase	Variants: DLysU_S173_R_001 (trimmed) (Q30)	667307	1	Truncation	G	C -> G	C	G		112	1	1.6e-284	86	SNP (transversion)
		Variants: DLysU_S173_R_001 (trimmed) (Q30)	2163590	1		G	C -> G	C	G			1	6.3e-232	68	SNP (transversion)
		Variants: DLysU_S173_R_001 (trimmed) (Q30)	2239591	1		G	C -> G	C	G			0.448	4.3e-37	29	SNP (transversion)
yjiV	putative uncharacterized protein YjiV	Variants: DLysU_S173_R_001 (trimmed) (Q30)	4587059	1	Substitution	G	C -> G	C	G	T -> S	837	1	7.9e-288	87	SNP (transversion)
		Variants: DLysU_S173_R_001 (trimmed) (Q30)	925642	1		C	G -> C	G	C			0.417	7.9e-15	12	SNP (transversion)
hyaC	hydrogenase 1 cytochrome b subunit	Variants: DLysU_S173_R_001 (trimmed) (Q30)	1046028	1	Substitution	C	G -> C	G	C	W -> S	183	1	0	99	SNP (transversion)
alaS	alanine--tRNA ligase/DNA-binding transcriptionalrepressor	Variants: DLysU_S173_R_001 (trimmed) (Q30)	2831839	1	None	C	G -> C	G	C		196	1	0	107	SNP (transversion)
		Variants: DLysU_S173_R_001 (trimmed) (Q30)	3244133	1		C	G -> C	G	C			0.308	6.1e-32	39	SNP (transversion)
arpA	regulator of acetyl CoA synthetase	Variants: DLysU_S173_R_001 (trimmed) (Q30)	4231875	1	Substitution	C	G -> C	G	C	T -> R	343	1	1.6e-251	76	SNP (transversion)
fhuA	ferrichrome outer membrane transporter/phage receptor	Variants: DLysU_S173_R_001 (trimmed) (Q30)	168101	1	None	T	G -> T	G	T		206	1	0	107	SNP (transversion)
yafL	NlpC/P60 family protein YafL	Variants: DLysU_S173_R_001 (trimmed) (Q30)	246747	1	None	T	G -> T	G	T		12	1	7.9e-189	57	SNP (transversion)
		Variants: DLysU_S173_R_001 (trimmed) (Q30)	403538	1		T	G -> T	G	T			1	2.5e-282	128	SNP (transversion)
mutH	DNA mismatch repair protein MutH	Variants: DLysU_S173_R_001 (trimmed) (Q30)	2980408	1	Substitution	T	G -> T	G	T	S -> I	111	1	4e-259	76	SNP (transversion)
yzcX	protein YzcX	Variants: DLysU_S173_R_001 (trimmed) (Q30)	4004550	1	Substitution	T	G -> T	G	T	A -> S	96	1	6.3e-212	64	SNP (transversion)
tamB	translocation and assembly module subunit TamB	Variants: DLysU_S173_R_001 (trimmed) (Q30)	4458062	1	Substitution	A	T -> A	T	A	V -> E	1179	1	4e-258	78	SNP (transversion)
		Variants: DLysU_S173_R_001 (trimmed) (Q30)	107546	1		G	T -> G	T	G			0.345	2e-27	29	SNP (transversion)
		Variants: DLysU_S173_R_001 (trimmed) (Q30)	718391	1		G	T -> G	T	G			0.278	8.5e-14	18	SNP (transversion)
yjfM	DUF1190 domain-containing protein YjfM	Variants: DLysU_S173_R_001 (trimmed) (Q30)	4423194	1	None	G	T -> G	T	G		131	0.25	3.9e-33	52	SNP (transversion)

## Sheet: snp counts
bm28						bm28
	A	G	C	T			A	G	C	T
A	0	17	1	0		A	0	17	2	0
G	40	0	2	4		G	45	0	5	5
C	7	2	0	59		C	6	4	0	56
T	1	0	18	0		T	1	3	20	0
	total 151						total 164
	C->T and G->A	99					C->T and G->A	101
	%	65.5629					%	61.5854

## Sheet: list of genes changed in bm28
genes (bold = part of a large deletion)		genes unique
gatA		gatA
tig		tig
sucA		sucA
mukB		mukB
topA		topA
rlmL		rlmL
arcB		arcB
yhiN		yhiN
alr		alr
slyA		slyA
yiiD		yiiD
yiiD		pcm
pcm		rnd
rnd		dnaB
dnaB		yggN
yggN		dam
dam		rpsH
rpsH		ptsP
ptsP		bcp
bcp		wbbL
wbbL		yhcA
yhcA		ybjL
ybjL		pncB
pncB		rpsA
rpsA		truB
truB		glpR
glpR		pcnB
pcnB		mutH
mutH		arfB
arfB		yedP
yedP		mnmG
mnmG		nmpC
nmpC		rho
rho		dxs
dxs		serB
serB		deoR
deoR		galK
galK		yhiI
yhiI		rsmC
rsmC		hemH
hemH		mscM
mscM		tcdA
tcdA		ampE
ampE		ilvB
ampE		cpxR
ilvB		yjdI
cpxR		ynbE
yjdI		menC
ynbE		kdgR
menC		ycjX
kdgR		clsA
ycjX		alaS
clsA		rplC
alaS		glpB
rplC		dgt
glpB		lpxM
dgt		yfhL
lpxM		cytR
yfhL		nanT
cytR		deoA
nanT		eptC
deoA		cydC
eptC		fadE
cydC		dsbD
fadE		qmcA
dsbD		pnp
qmcA		ygdI
pnp		rpoC
ygdI		malP
rpoC		yhjX
rpoC		icd
malP		eco
yhjX		putP
icd		dadA
eco		murA
putP		csdA
dadA		yedS
murA		ygaM
csdA		tamB
yedS		tdh
ygaM		oppC
tamB		dcuA
tdh		dksA
oppC		gatC
dcuA		upp
dksA		atpC
gatC		yciE
upp		acrB
atpC		tsf
yciE		pitA
acrB		cyoB
acrB		fhuA
tsf		lsrF
pitA		fdoG
cyoB		caiT
fhuA		araD
fhuA		yacH
lsrF		mltD
fdoG		yafL
caiT		dinB
araD		mhpT
yacH		tauA
mltD		cyoD
mltD		mdlA
yafL		pdeB
dinB		ybbD
mhpT		pheP
tauA		fepE
cyoD		pagP
mdlA		kdpB
pdeB		ybfD
ybbD		ybhJ
pheP		clsB
fepE		potG
pagP		rlmC
pagP		elfG
kdpB		gfcE
ybfD		torA
ybhJ		csgC
clsB		flgA
potG		narX
rlmC		narK
elfG		abgB
gfcE		recE
torA		ydaU
csgC		trg
flgA		ydcL
narX		ydcO
narK		marB
abgB		ydfJ
recE		lhr
ydaU		ydjO
trg		ynjI
ydcL		nimR
ydcO		mntP
marB		mepM
ydfJ		cheR
lhr		fliZ
ydjO		gmd
ynjI		dgcE
nimR		mdtD
mntP		yfaL
mepM		arnA
cheR		yfcA
fliZ		eutK
gmd		hyfF
dgcE		ypjA
mdtD		ygaZ
yfaL		umpG
arnA		barA
yfcA		yggF
eutK		qseB
hyfF		tdcD
ypjA		mtr
ygaZ		yhdJ
umpG		yhfG
barA		yhhT
yggF		gadW
qseB		bcsB
tdcD		yhjY
mtr		wecH
yhdJ		yiaM
yhfG		yidP
yhhT		cbrB
gadW		bglF
bcsB		viaA
yhjY		gpp
wecH		aslB
yiaM		yzcX
yidP		metE
cbrB		thiE
bglF		arpA
viaA		mdtP
gpp		phnK
gpp		phnG
aslB		cutA
yzcX		yjhB
metE		yjhC
thiE		fimE
arpA		yjiV
mdtP		lgoR
phnK		yjjW
phnG		leuL
cutA		mhpE
yjhB		frmR
yjhC		yajI
fimE		ybbP
yjiV		rna
lgoR		cspE
yjjW		ybgU
leuL		serW
mhpE		ycaD
frmR		asnS
yajI		ychE
ybbP		sokB
rna		slyB
cspE		flhD
ybgU		yeeN
serW		nuoA
ycaD		cvpA
asnS		glyA
csgC		rrlB
ychE		uxaC
sokB		rbfA
ydfJ		rimP
slyB		mdh
flhD		rrfF
yeeN		rrlD
nuoA		fre
nuoA		rhaD
cvpA		hslV
glyA		yjbT
rrlB		nrfG
uxaC		gltP
rbfA		yjhY
rimP		nanC
mdh		leuQ
rrfF		leuO
rrlD		yaiO
fre		nrdR
rhaD		rhsD
hslV		citT
yjbT		crcB
nrfG		sdhC
gltP		infA
yjhC		ycaM
yjhY		ymdA
nanC		insH-1
leuQ		ynfT
leuO		insB-1
mhpT		asnT
yaiO		lrhA
nrdR		dedD
rhsD		hmp
citT		gltT
crcB		exuT
sdhC		infB
infA		metY
ycaM		argR
pncB		thrV
ymdA		alaT
insH-1		fadA
trg		rhaA
ynfT		ftsN
slyA		psiE
insB-1		yjcO
asnT		ythA
lrhA		yjhP
lrhA		fimB
dedD		leuP
hmp
gltT
exuT
infB
metY
argR
thrV
alaT
fadA
rhaA
ftsN
psiE
gltP
yjcO
ythA
yjhP
fimB
leuP
gatA
mscK
wbbL
yedP
nmpC
rfbD
dinB
mhpE
ydfJ
ydjO
ynjI
yhjY
wecH
yidP
fimE
ybfL
ybfD
ycaD
rbfA
nrfG
mcrB
mhpE
cpoB
rhaD
gltP
ycaM
infB
gltP
symE
mhpT
nadA
rhaA
ycjO
pepD
wbbI
crl
frsA
wbbK
mhpR
proB
intF
rfbC
cynR
lacI
prpB
mhpF
mmuM
codB
prpD
yahJ
ykgE
rclA
yagF
prpC
betB
glf
yagU
wbbJ
yahO
yagE
yahK
proA
rfbA
gpt
codA
yafN
yafO
yafP
ykfJ
prfH
insB9
insA9
phoE
thrW
ykfN
ykfI
yafW
ykfH
ykfG
yafX
ykfF
ykfB
yafY
ykfL
ykfK
yafZ
ykfA
perR
insN
insI-1
eyeA
ykfC
insH-1
mmuP
afuC
afuB
insB-2
insA-2
insI2
insX
yagB
yagA
yagG
yagH
xynR
argF
ykgS
insB-3
insA-3
yagJ
yagK
yagL
yagM
ykgV
yagN
yagP
paoD
paoC
paoB
paoA
ykgJ
ecpE
ecpD
ecpC
ecpB
ecpA
ecpR
ykgL
ykgO
ykgM
ykgR
ykgP
eaeH
insE-1
insF-1
ykgA
ykgQ
rclC
rclB
rclR
ykgF
ykgG
ykgH
betA
betI
betT
yahV
pdeL
yahB
yahC
yahD
yahE
yahF
yahG
yahH
yahI
yahL
yahM
yahN
prpR
prpE
cynT
cynS
cynX
lacA
lacY
lacZ
mhpA
mhpB
mhpC
mhpD
ymfD
ymfE
lit
intE
xisE
ymfH
ymfI
ymfJ
ymfK
ymfT
ymfL
ymfM
oweE
ymfN
aaaE
ymfR
beeE
jayE
ymfQ
ycfK
tfaP
tfaE
stfE
pinE
mcrA
wbbH
rfbX
insH21
insA-5

## Sheet: list genes changed in bm28 lysU
genes (bold = part of a large deletion)		genes unique
gatA		gatA
tig		tig
sucA		sucA
mukB		mukB
rlmL		rlmL
arcB		arcB
yhiN		yhiN
alr		alr
slyA		slyA
yiiD		yiiD
yiiD		pcm
pcm		rnd
rnd		dnaB
dnaB		yggN
yggN		dam
dam		thrC
thrC		rpsH
rpsH		ptsP
ptsP		bcp
bcp		wbbL
wbbL		cysI
cysI		yhcA
yhcA		ybjL
ybjL		pncB
pncB		truB
truB		glpR
glpR		pcnB
pcnB		mutH
mutH		arfB
arfB		yedP
yedP		nmpC
nmpC		recB
recB		rho
rho		dxs
dxs		serB
serB		deoR
deoR		galK
galK		yhiI
yhiI		rsmC
rsmC		hemH
hemH		mscM
mscM		tcdA
tcdA		ampE
ampE		xylB
ampE		ilvB
xylB		cca
ilvB		cpxR
cca		tyrP
cpxR		menC
tyrP		kdgR
menC		lysU
kdgR		clsA
lysU		alaS
clsA		rplC
alaS		dgt
rplC		lpxM
dgt		yfhL
lpxM		cytR
yfhL		nanT
cytR		deoA
nanT		eptC
deoA		tpiA
eptC		cydC
tpiA		fadE
cydC		qmcA
fadE		pnp
qmcA		ygdI
pnp		rpoC
ygdI		malP
rpoC		icd
rpoC		eco
malP		putP
icd		pfkB
eco		dadA
putP		csdA
pfkB		yedS
dadA		ygaM
csdA		tamB
yedS		tdh
ygaM		oppC
tamB		dksA
tdh		gatC
oppC		upp
dksA		atpC
gatC		yciE
upp		acrB
atpC		tsf
yciE		pitA
acrB		cyoB
acrB		fhuA
tsf		ompC
pitA		lsrF
cyoB		fdoG
fhuA		caiT
fhuA		araD
ompC		mltD
lsrF		yafL
fdoG		dinB
caiT		mhpT
araD		cyoD
mltD		mdlA
mltD		ybbD
yafL		pheP
dinB		fepE
mhpT		pagP
cyoD		kdpB
mdlA		ybfD
ybbD		ybhJ
pheP		potG
fepE		rlmC
pagP		elfG
pagP		hyaC
kdpB		gfcE
ybfD		torA
ybhJ		csgC
potG		flgA
rlmC		narX
elfG		abgB
hyaC		trg
gfcE		ydcO
torA		marB
csgC		ydfJ
flgA		lhr
narX		ydiF
abgB		ydjO
trg		ynjI
trg		nimR
ydcO		mntP
marB		mepM
ydfJ		cheR
lhr		fliR
ydiF		gmd
ydjO		dgcE
ynjI		mdtD
nimR		yfaL
mntP		arnA
mepM		yfcA
cheR		evgS
fliR		ypdC
gmd		eutK
dgcE		hyfF
mdtD		yfjI
yfaL		ypjA
arnA		proW
yfcA		ygaZ
evgS		umpG
ypdC		barA
eutK		yqiG
hyfF		tdcD
yfjI		kbaY
ypjA		mtr
proW		yhdJ
ygaZ		yhfG
umpG		frlA
barA		yhhT
yqiG		gadW
tdcD		bcsB
kbaY		yhjY
mtr		wecH
yhdJ		yiaM
yhfG		yidP
frlA		cbrB
yhhT		bglF
gadW		gpp
bcsB		aslB
yhjY		yzcX
wecH		thiE
yiaM		arpA
yidP		mdtP
cbrB		phnK
bglF		phnG
gpp		yjdN
gpp		yjfM
aslB		yjhB
yzcX		yjhC
thiE		fimE
arpA		yjiV
arpA		lgoR
mdtP		yjjW
phnK		leuL
phnG		lpxC
yjdN		proS
yjfM		mhpE
yjhB		frmR
yjhC		insE-1
fimE		yajI
yjiV		appY
lgoR		rna
yjjW		cspE
leuL		glnS
lpxC		ybgU
proS		lysO
mhpE		serW
frmR		ycaD
insE-1		ychE
insE-1		slyB
insE-1		flhD
insE-1		yeeN
yajI		flu
appY		yegL
rna		yohP
cspE		nuoA
glnS		cvpA
ybgU		glyA
lysO		rrlB
serW		yfjM
ycaD		fadH
csgC		uxaC
ychE		rbfA
ydfJ		rimP
slyB		mdh
flhD		rrfF
yeeN		rrlD
flu		dppB
yegL		rrlC
yohP		rhaD
nuoA		hslV
nuoA		argH
cvpA		yjbT
glyA		nrfG
rrlB		gltP
yfjM		yjhY
proW		nanC
fadH		mcrB
uxaC		leuO
rbfA		secM
rimP		trmO
mdh		yaiO
rrfF		iprA
rrlD		nrdR
dppB		ompT
rrlC		citT
rhaD		crcB
hslV		chiP
argH		sdhC
yjbT		aqpZ
nrfG		infA
gltP		ycaM
yjhC		ymdA
yjhY		insH-1
nanC		ynfT
mcrB		insB-1
leuO		asnT
secM		yeeR
trmO		sibA
mhpT		dusC
yaiO		lrhA
iprA		dedD
iprA		hmp
iprA		gltT
iprA		rnlA
nrdR		proX
ompT		higA
citT		exuT
crcB		infB
chiP		metY
sdhC		argR
aqpZ		thrV
infA		alaT
ycaM		dppA
ymdA		rrfC
insH-1		rhaA
ynfT		ftsN
slyA		oxyS
insB-1		psiE
asnT		yjcO
yeeR		ythA
sibA		yjhP
dusC		fimB
lrhA		symE
lrhA		mscK
dedD		rfbD
hmp		ybfL
gltT		cpoB
rnlA		nadA
proX		ycjO
higA		pepD
exuT		wbbI
infB		crl
metY		frsA
argR		wbbK
thrV		mhpR
alaT		proB
dppA		intF
rrfC		rfbC
rhaA		cynR
ftsN		lacI
oxyS		prpB
psiE		mhpF
gltP		mmuM
yjcO		codB
ythA		prpD
yjhP		yahJ
fimB		ykgE
symE		rclA
lysU		yagF
gatA		prpC
mscK		betB
wbbL		glf
yedP		yagU
nmpC		wbbJ
rfbD		yahO
dinB		yagE
mhpE		yahK
ydfJ		proA
ydjO		rfbA
ynjI		gpt
yhjY		codA
wecH		yafN
yidP		yafO
fimE		yafP
ybfL		ykfJ
ybfD		prfH
ycaD		insB9
rbfA		insA9
nrfG		phoE
mcrB		thrW
mhpE		ykfN
cpoB		ykfI
rhaD		yafW
gltP		ykfH
ycaM		ykfG
infB		yafX
gltP		ykfF
symE		ykfB
mhpT		yafY
nadA		ykfL
rhaA		ykfK
ycjO		yafZ
pepD		ykfA
wbbI		perR
crl		insN
frsA		insI-1
wbbK		eyeA
mhpR		ykfC
proB		mmuP
intF		afuC
rfbC		afuB
cynR		insB-2
lacI		insA-2
prpB		insI2
mhpF		insX
mmuM		yagB
codB		yagA
prpD		yagG
yahJ		yagH
ykgE		xynR
rclA		argF
yagF		ykgS
prpC		insB-3
betB		insA-3
glf		yagJ
yagU		yagK
wbbJ		yagL
yahO		yagM
yagE		ykgV
yahK		yagN
proA		yagP
rfbA		paoD
gpt		paoC
codA		paoB
yafN		paoA
yafO		ykgJ
yafP		ecpE
ykfJ		ecpD
prfH		ecpC
insB9		ecpB
insA9		ecpA
phoE		ecpR
thrW		ykgL
ykfN		ykgO
ykfI		ykgM
yafW		ykgR
ykfH		ykgP
ykfG		eaeH
yafX		insF-1
ykfF		ykgA
ykfB		ykgQ
yafY		rclC
ykfL		rclB
ykfK		rclR
yafZ		ykgF
ykfA		ykgG
perR		ykgH
insN		betA
insI-1		betI
eyeA		betT
ykfC		yahV
insH-1		pdeL
mmuP		yahB
afuC		yahC
afuB		yahD
insB-2		yahE
insA-2		yahF
insI2		yahG
insX		yahH
yagB		yahI
yagA		yahL
yagG		yahM
yagH		yahN
xynR		prpR
argF		prpE
ykgS		cynT
insB-3		cynS
insA-3		cynX
yagJ		lacA
yagK		lacY
yagL		lacZ
yagM		mhpA
ykgV		mhpB
yagN		mhpC
yagP		mhpD
paoD		ymfD
paoC		ymfE
paoB		lit
paoA		intE
ykgJ		xisE
ecpE		ymfH
ecpD		ymfI
ecpC		ymfJ
ecpB		ymfK
ecpA		ymfT
ecpR		ymfL
ykgL		ymfM
ykgO		oweE
ykgM		ymfN
ykgR		aaaE
ykgP		ymfR
eaeH		beeE
insE-1		jayE
insF-1		ymfQ
ykgA		ycfK
ykgQ		tfaP
rclC		tfaE
rclB		stfE
rclR		pinE
ykgF		mcrA
ykgG		wbbH
ykgH		rfbX
betA		insH21
betI		insA-5
betT
yahV
pdeL
yahB
yahC
yahD
yahE
yahF
yahG
yahH
yahI
yahL
yahM
yahN
prpR
prpE
cynT
cynS
cynX
lacA
lacY
lacZ
mhpA
mhpB
mhpC
mhpD
ymfD
ymfE
lit
intE
xisE
ymfH
ymfI
ymfJ
ymfK
ymfT
ymfL
ymfM
oweE
ymfN
aaaE
ymfR
beeE
jayE
ymfQ
ycfK
tfaP
tfaE
stfE
pinE
mcrA
wbbH
rfbX
insH21
insA-5

## Sheet: jb41 genes
jb41
Minimum	Maximum	gene		gene	product
190	255	thrL		yjtD	putative rRNA methyltransferase
337	2799	thrA		yjjY	protein YjjY
2801	3733	thrB		arcA	DNA-binding transcriptional dual regulator ArcA
3734	5020	thrC		creD	putative inner membrane protein
5243	5530	yaaX		creC	sensory histidine kinase CreC
5683	6459	yaaA		creB	DNA-binding transcriptional regulator CreB
6529	7959	yaaJ		creA	PF05981 family protein CreA
8238	9191	talB		rob	DNA-binding transcriptional dual regulator Rob
9306	9893	mog		ytjC	putative phosphatase
9928	10494	satP		yjjX	ITPase/XTPase
10643	11356	yaaW		trpR	DNA-binding transcriptional repressor TrpR
10830	11315	mbiA		slt	soluble lytic murein transglycosylase
11382	11786	yaaI		ettA	energy-dependent translational throttle protein EttA
12163	14079	dnaK		nadR	DNA-binding transcriptional repressor/NMN adenylyltransferase NadR
14168	15298	dnaJ		radA	DNA recombination protein
15445	16557	insL-1		serB	phosphoserine phosphatase
16751	16960	mokC		ytjB	protein Smp
16952	17006	sokC		lplA	lipoate--protein ligase A
17498	18655	nhaA		yjjJ	toxin YjjJ
18715	19620	nhaR		deoD	purine nucleoside phosphorylase
19811	20314	insB-1		deoB	phosphopentomutase
20233	20508	insA-1		deoA	thymidine phosphorylase
20815	21078	rpsT		deoC	deoxyribose-phosphate aldolase
21181	21399	yaaY		yjjI	DUF3029 domain-containing protein YjjI
21407	22348	ribF		yjjW	putative glycyl-radical enzyme activating enzymeYjjW
22391	25207	ileS		yjjV	putative DNase YjjV
25207	25701	lspA		yjjU	putative patatin-like phospholipase YjjU
25826	26275	fkpB		ytjA	DUF1328 domain-containing protein YtjA
26277	27227	ispH		osmY	periplasmic chaperone OsmY
27293	28207	rihC		prfC	peptide chain release factor RF3
28374	29195	dapB		yjjG	pyrimidine nucleotidase
29651	30799	carA		rimI	ribosomal-protein-S18-alanine N-acetyltransferase
30817	34038	carB		holD	DNA polymerase III subunit psi
34300	34695	caiF		rsmC	16S rRNA m(2)G1207 methyltransferase
34781	35371	caiE		yjjZ	protein YjjZ
35377	36162	caiD		fhuF	hydroxamate siderophore iron reductase
36271	37824	caiC		bglJ	DNA-binding transcriptional regulator BglJ
37898	39115	caiB		yjjQ	DNA-binding transcriptional repressor YjjQ
39244	40386	caiA		yjjP	putative succinate exporter YjjP
40417	41931	caiT		yjjB	putative succinate exporter YjjB
42403	43173	fixA		dnaT	primosomal protein DnaT
43188	44129	fixB		dnaC	DNA replication protein DnaC
44180	45466	fixC		yjjA	DUF2501 domain-containing protein YjjA
45463	45750	fixX		opgB	phosphoglycerol transferase I
45807	47138	yaaU		lgoD	L-galactonate oxidoreductase
47246	47776	kefF		lgoR	putative DNA-binding transcriptional regulator LgoR
47769	49631	kefC		lgoT	galactonate:H(+) symporter
49823	50302	folA		tsr	methyl-accepting chemotaxis protein Tsr
50380	51222	apaH		btsT	pyruvate:H(+) symporter
51229	51606	apaG		yjiX	conserved protein YjiX
51609	52430	rsmA		yjiA	P-loop guanosine triphosphatase
52427	53416	pdxA		mrr	methylated adenine and cytosine restriction protein
53416	54702	surA		hsdR	type I restriction enzyme EcoKI endonuclease component
54755	57109	lptD		hsdM	type I restriction enzyme EcoKI methyltransferase component
57364	58179	djlA		hsdS	type I restriction enzyme EcoKI specificity protein
58474	59124	yabP		symE	toxic protein SymE
59121	59279	yabQ		mcrB	5-methylcytosine-specific restriction enzyme subunit McrB
59687	60346	rluA		mcrC	5-methylcytosine-specific restriction enzyme subunit McrC
60358	63264	rapA		yjiV	putative uncharacterized protein YjiV
63429	65780	polB		yjiT	putative uncharacterized protein YjiT
65855	66550	araD		yjiS	DUF1127 domain-containing protein YjiS
66835	68337	araA		yjiR	fused putative DNA-binding transcriptional regulator/putative aminotransferase YjiR
68348	70048	araB		rpnD	truncated recombination-promoting nuclease-like protein RpnD
70387	71265	araC		mdtM	multidrug efflux pump/bile salt:H(+) antiporter/Na(+):H(+) antiporter/K(+):H(+) antiporter
71351	72115	yabI		yjiN	DUF445 domain-containing protein YjiN
72229	72927	thiQ		yjiM	putative dehydratase subunit
72911	74521	thiP		yjiL	putative ATPase, activator of (R)-hydroxyglutaryl-CoA dehdratase
74497	75492	thiB		ytiA	uncharacterized protein YtiA
75644	77299	sgrR		yjiK	uncharacterized protein YjiK
77367	77593	sgrS		yjiJ	putative transporter YjiJ
77621	78799	setA		kptA	RNA 2'-phosphotransferase
78848	79453	leuD		yjiH	Gate family protein YjiH
79464	80864	leuC		yjiG	Gate family protein YjiG
80867	81958	leuB		iadA	isoaspartyl dipeptidase
81958	83529	leuA		hypT	DNA-binding transcriptional dual regulator HypT
83622	83708	leuL		iraD	anti-adaptor protein IraD, inhibitor of sigma(S)proteolysis
84368	85312	leuO		idlP	iraD leader peptide
85467	85511	yabR		ytiD	protein YtiD
85630	87354	ilvI		ytiC	protein YtiC
87357	87848	ilvH		yjiC	uncharacterized protein YjiC
88034	89032	cra		uxuR	DNA-binding transcriptional repressor UxuR
89634	90092	mraZ		uxuB	D-mannonate oxidoreductase
90094	91035	rsmH		uxuA	D-mannonate dehydratase
91032	91397	ftsL		gntP	fructuronate transporter
91413	93179	ftsI		fimH	type 1 fimbriae D-mannose specific adhesin
93181	94653	murE		fimG	type 1 fimbriae minor subunit FimG
94650	96008	murF		fimF	type 1 fimbriae minor subunit FimF
96002	97084	mraY		fimD	type I fimbriae usher protein
97087	98403	murD		fimC	type 1 fimbriae periplasmic chaperone
98403	99647	ftsW		fimI	putative fimbrial protein FimI
99644	100711	murG		fimA	type 1 fimbriae major subunit
100765	102240	murC		fimE	regulator for fimA
102233	103153	ddlB		fimB	regulator for fimA
103155	103985	ftsQ		nanC	N-acetylneuraminic acid outer membrane channel
103982	105244	ftsA		nanM	N-acetylneuraminate mutarotase
105305	106456	ftsZ		nanS	N-acetyl-9-O-acetylneuraminate esterase
106557	107474	lpxC		yjhR	KpLE2 phage-like element; PLD-like domain-containing protein YjhR
107717	108217	secM		yjhZ	KpLE2 phage-like element; putative acetyltransferase YjhZ
108279	110984	secA		topAI	KpLE2 phage-like element; toxin of the TopAI-YjhQ toxin-antitoxin system, TopA inhibitor
111044	111433	mutT		yjhQ	KpLE2 phage-like element; putative acetyltransferase TopAI antitoxin YjhQ
111649	111846	yacG		yjhP	KpLE2 phage-like element; putative methyltransferase YjhP
111856	112599	zapD		sgcX	KpLE2 phage-like element; putative endoglucanasewith Zn-dependent exopeptidase domain
112599	113219	coaE		sgcB	putative PTS enzyme IIB component SgcB
113244	113288	yacM		sgcC	putative PTS enzyme IIC component SgcC
113444	114487	guaC		sgcQ	KpLE2 phage-like element; putative nucleoside triphosphatase
114522	115724	hofC		sgcA	putative PTS enzyme IIA component SgcA
115714	117099	hofB		sgcE	KpLE2 phage-like element; putative epimerase SgcE
117109	117549	ppdD		sgcR	KpLE2 phage-like element; putative DNA-binding transcriptional regulator SgcR
117752	118645	nadC		yjhI	KpLE2 phage-like element; putative DNA-binding transcriptional regulator YjhI
118733	119284	ampD		yjhH	KpLE2 phage-like element; putative 2-dehydro-3-deoxy-D-pentonate aldolase
119281	120135	ampE		yjhG	KpLE2 phage-like element; D-xylonate dehydratase
120178	121551	aroP		yjhF	KpLE2 phage-like element; putative transporter YjhF
122092	122856	pdhR		yjhU	KpLE2 phage-like element; putative DNA-binding transcriptional regulator YjhU
123017	125680	aceE		insA-7	KpLE2 phage-like element; IS1 repressor protein InsA
125695	127587	aceF		fecI	RNA polymerase sigma factor FecI
127912	129336	lpd		fecR	regulator for fec operon, periplasmic
129407	131260	yacH		fecA	ferric citrate outer membrane transporter
131594	134212	acnB		fecB	ferric citrate ABC transporter periplasmic binding protein
134388	134750	yacL		fecC	ferric citrate ABC transporter membrane subunit FecC
134788	135582	speD		fecD	ferric citrate ABC transporter membrane subunit FecD
135598	136464	speE		fecE	ferric citrate ABC transporter ATP binding subunit
136570	136917	yacC		yjhV	KpLE2 phage-like element; putative uncharacterized protein YjhV
137083	138633	cueO		insI-2	IS30 transposase
138835	141225	gcd		insO	KpLE2 phage-like element; IS911B regulator fragment
141431	141967	hpt		yjhE	KpLE2 phage-like element; putative membrane protein (pseudogene)
142008	142670	can		yjhD	KpLE2 phage-like element; surface adhesin E-likeprotein
142779	143705	yadG		ythA	KpLE2 phage-like element; uncharacterized protein YthA
143702	144472	yadH		yjhC	KpLE2 phage-like element; putative oxidoreductase YjhC
144577	145017	yadI		yjhB	putative sialic acid transporter
145081	146310	yadE		insG	KpLE2 phage-like element; IS4 putative transposase
146314	146694	panD		yjgZ	KpLE2 phage-like element; uncharacterized protein YjgZ
146968	147870	rpnC		yjgX	KpLE2 phage-like element; putative phosphoethanolamine transferase YjgX, N-terminal fragment
147944	148777	panC		insD-1	IS2 element protein
148807	149601	panB		insC-1	IS2 element protein InsA
149715	150953	yadC		intB	KpLE2 phage-like element; putative integrase
151003	151599	yadK		ahr	aldehyde reductase, NADPH-dependent
151626	152231	yadL		idnK	D-gluconate kinase, thermosensitive
152243	152812	yadM		idnD	L-idonate 5-dehydrogenase
152829	155393	htrE		idnO	5-keto-D-gluconate 5-reductase
155461	156201	yadV		idnT	L-idonate/5-ketogluconate/gluconate transporter
156299	156883	yadN		idnR	DNA-binding transcriptional dual regulator IdnR
157253	157732	folK		yjgR	DUF853 domain-containing protein YjgR
157729	159147	pcnB		lptG	lipopolysaccharide transport system protein LptG
159186	160112	gluQ		lptF	lipopolysaccharide transport system protein LptF
160149	160604	dksA		pepA	aminopeptidase A/I
160782	161486	sfsA		holC	DNA polymerase III subunit chi
161501	162031	thpR		valS	valine--tRNA ligase
162093	164534	hrpB		yjgN	conserved inner membrane protein YjgN
164730	167264	mrcB		yjgM	putative acetyltransferase YjgM
167484	169727	fhuA		rraB	ribonuclease E inhibitor protein B
169778	170575	fhuC		argI	ornithine carbamoyltransferase ArgI
170575	171465	fhuD		yjgL	protein YjgL
171495	173444	fhuB		tabA	DUF386 domain-containing toxin-antitoxin biofilmprotein TabA
173602	174882	hemL		bdcR	putative transcriptional regulator BdcR
175107	176528	clcA		bdcA	c-di-GMP-binding biofilm dispersal mediator protein
176552	176617	yadW		yjgH	RutC family protein YjgH
176610	176954	erpA		pyrL	pyrBI operon leader peptide
177001	177624	yadS		pyrB	aspartate carbamoyltransferase catalytic subunit
177662	178462	btuF		pyrI	aspartate carbamoyltransferase, PyrI subunit
178455	179153	mtn		ridA	enamine/imine deaminase, redox regulated chaperone
179237	180754	dgt		mgtA	Mg(2(+)) importing P-type ATPase
180884	182308	degP		mgtL	leader peptide MgtL
182463	183620	cdaR		treR	DNA-binding transcriptional repressor TreR
183709	184095	yaeH		treB	trehalose-specific PTS enzyme IIBC component
184257	185069	yaeI		treC	trehalose-6-phosphate hydrolase
185123	185947	dapD		nrdD	anaerobic ribonucleoside-triphosphate reductase
185978	188650	glnD		nrdG	anaerobic ribonucleoside-triphosphate reductase activating protein
188712	189506	map		pmbA	metalloprotease PmbA
189712	189847	tff		yjgA	DUF615 domain-containing protein YjgA
189874	190599	rpsB		mpl	UDP-N-acetylmuramate--L-alanyl-gamma-D-glutamyl-meso-2,6-diaminoheptanedioate ligase
190857	191708	tsf		fbp	fructose-1,6-bisphosphatase 1
191855	192580	pyrH		yjfF	galactofuranose ABC transporter putative membrane subunit YjtF
192908	193429	frr		ytfT	galactofuranose ABC transporter putative membrane subunit YtfT
193521	194717	dxr		ytfR	galactofuranose ABC transporter putative ATP binding subunit
194882	195664	ispU		ytfQ	galactofuranose ABC transporter periplasmic binding protein
195677	196534	cdsA		ppa	inorganic pyrophosphatase
196546	197898	rseP		chpB	endoribonuclease toxin ChpB
197928	200360	bamA		chpS	ChpS antitoxin of the ChpB-ChpS toxin-antitoxin system
200482	200967	skp		yzfA	putative YjfA
200971	201996	lpxD		ytfP	gamma-glutamylamine cyclotransferase family protein YtfP
202101	202556	fabZ		tamB	translocation and assembly module subunit TamB
202560	203348	lpxA		tamA	translocation and assembly module subunit TamA
203348	204496	lpxB		msrA	methionine sulfoxide reductase A
204493	205089	rnhB		ytfL	putative inner membrane protein
205126	208608	dnaE		ytfK	DUF1107 domain-containing protein YtfK
208621	209580	accA		ytfJ	protein YtfJ
209679	211820	ldcC		ytfI	protein YtfI
211877	212266	yaeR		cysQ	3'(2'),5'-bisphosphate nucleotidase
212331	213629	tilS		cpdB	2'3' cyclic nucleotide phosphodiesterase/3' nucleotidase
213678	213932	rof		ytfH	putative transcriptional regulator YtfH
213925	214140	yaeP		qorB	NAD(P)H:quinone oxidoreductase
214291	214836	yaeQ		ytfF	inner membrane protein YtfF
214833	215255	arfB		ytfE	iron-sulfur cluster repair protein YtfE
215269	215979	nlpE		cycA	serine/alanine/glycine/cycloserine:H(+)symporter
216179	217003	yaeF		fklB	FKBP-type peptidyl-prolyl cis-trans isomerase FklB
217057	218775	proS		ytfB	cell division protein YtfB
218887	219594	trmO		ytfA	putative transcriptional regulator YtfA
219591	219995	rcsF		yjfZ	protein YjfZ
220113	220928	metQ		rplI	50S ribosomal subunit protein L9
220968	221621	metI		rpsR	30S ribosomal subunit protein S18
221614	222645	metN		priB	primosomal replication protein N
222833	223408	gmhB		rpsF	30S ribosomal subunit protein S6
223771	225312	rrsH		yjfY	DUF1471 domain-containing protein YjfY
225381	225457	ileT		ulaF	L-ribulose-5-phosphate 4-epimerase UlaF
225500	225575	alaT		ulaE	L-ribulose-5-phosphate 3-epimerase UlaE
225759	228662	rrlH		ulaD	3-keto-L-gulonate-6-phosphate decarboxylase UlaD
228756	228875	rrfC		ulaC	L-ascorbate specific PTS enzyme IIA component
228928	229004	aspT		ulaB	L-ascorbate specific PTS enzyme IIB component
229167	229970	dkgB		ulaA	L-ascorbate specific PTS enzyme IIC component
229967	230881	yafC		ulaG	L-ascorbate-6-phosphate lactonase
231143	231922	yafD		ulaR	DNA-binding transcriptional repressor UlaR
231926	232549	yafE		yjfP	carboxylesterase
232597	233955	mltD		bsmA	DUF1471 domain-containing putative lipoprotein BsmA
234027	234782	gloB		yjfN	protease activator
234816	235538	yafS		aidB	putative acyl-CoA dehydrogenase AidB
235535	236002	rnhA		yjfC	putative acid--amine ligase YjfC
236067	236798	dnaQ		yjfM	DUF1190 domain-containing protein YjfM
236931	237007	aspT		yjfL	conserved inner membrane protein YjfL
237335	238120	yafT		yjfK	conserved protein YjfK
238257	238736	ykfM		yjfJ	putative transcriptional regulator effector protein
238746	239084	yafU		yjfI	conserved protein YjfI
239190	239378	yafF		rlmB	23S rRNA 2'-O-ribose G2251 methyltransferase
239419	240198	yafV		rnr	RNase R
240343	240816	ivy		nsrR	DNA-binding transcriptional repressor NsrR
240859	243303	fadE		purA	adenylosuccinate synthetase
243543	244121	lpcA		yjeT	DUF2065 domain-containing protein YjeT
244327	245094	yafJ		hflC	regulator of FtsH protease
245065	245805	yafK		hflK	regulator of FtsH protease
245961	246239	yafQ		hflX	ribosome rescue factor HflX
246242	246502	dinJ		hfq	RNA-binding protein Hfq
246712	247461	yafL		miaA	tRNA dimethylallyltransferase
247637	248134	rayT		mutL	DNA mismatch repair protein MutL
248358	250070	lfhA		amiB	N-acetylmuramoyl-L-alanine amidase B
250057	250827	lafU		tsaE	N(6)-L-threonylcarbamoyladenine synthase, TsaE subunit
250898	251953	dinB		nnr	NAD(P)HX epimerase/NAD(P)HX dehydratase
252005	252298	yafN		queG	epoxyqueuosine reductase
252301	252699	yafO		yjeV	uncharacterized protein YjeV
252709	253161	yafP		orn	oligoribonuclease
253467	253733	ykfJ		rsgA	ribosome small subunit-dependent GTPase A
253666	254202	prfH		psd	phosphatidylserine decarboxylase proenzyme
254259	255707	pepD		mscM	miniconductance mechanosensitive channel MscM
255977	256435	gpt		yjeO	conserved inner membrane protein YjeO
256527	257771	frsA		yjeN	protein YjeN
257829	259006	crl		yjeM	putative transporter YjeM
257923	258426	insB-1		epmA	EF-P-lysine lysyltransferase
258345	258620	insA-1		frdA	fumarate reductase flavoprotein subunit
259045	260100	phoE		frdB	fumarate reductase iron-sulfur protein
260388	261491	proB		frdC	fumarate reductase membrane protein FrdC
261503	262756	proA		frdD	fumarate reductase membrane protein FrdD
262871	262946	thrW		ampC	beta-lactamase
263150	263212	ykfN		blc	outer membrane lipoprotein Blc
263328	263669	ykfI		gdx	guanidinium exporter
263690	264007	yafW		ecnB	bacteriolytic entericidin B lipoprotein
264026	264247	ykfH		ecnA	entericidin A lipoprotein, antidote to entericidin B
264256	264732	ykfG		efp	protein chain elongation factor EF-P
264748	265206	yafX		epmB	lysine 2,3-aminomutase
265304	265543	ykfF		yjeJ	protein YjeJ
265620	266087	ykfB		yjeI	DUF4156 domain-containing lipoprotein YjeI
266110	266553	yafY		groL	chaperonin GroEL
266553	266774	ykfL		groS	cochaperonin GroES
266776	266967	ykfK		yjeH	L-methionine/branched chain amino acid exporter
267184	268005	yafZ		fxsA	protein FxsA
268097	268960	ykfA		aspA	aspartate ammonia-lyase
269289	270182	perR		dcuA	C4-dicarboxylate transporter DcuA
270278	272190	insN		cutA	copper binding protein CutA
270603	271754	insI-1		dsbD	protein disulfide oxidoreductase - DsbDreduced
272580	272654	eyeA		yjdC	putative DNA-binding transcriptional regulator YjdC
272847	273992	ykfC		cadC	DNA-binding transcriptional activator CadC
274101	275117	insH-1		cadB	lysine:cadaverine antiporter
275325	276728	mmuP		cadA	lysine decarboxylase 1
276715	277647	mmuM		dtpC	dipeptide/tripeptide:H(+) symporter DtpC
277756	278802	afuC		lysU	lysine--tRNA ligase/Ap4A synthetase/Ap3A synthetase
278814	279176	afuB		ghoT	toxin of the GhoTS toxin-antitoxin system
279178	279681	insB-2		ghoS	antitoxin of the GhoTS toxin-antitoxin system
279600	279875	insA-2		yjdJ	putative N-acetyltransferase YjdJ
279931	280104	insI2		yjdI	PF06902 family protein YjdI
280114	280362	insX		dcuS	sensory histidine kinase DcuS
280385	280735	yagB		dcuR	DNA-binding transcriptional activator DcuR
280829	281983	yagA		dcuB	anaerobic C4-dicarboxylate transporter DcuB
282278	283186	yagE		fumB	fumarase B
283201	285168	yagF		yjdF	conserved inner membrane protein YjdF
285395	286777	yagG		melB	melibiose:H(+)/Na(+)/Li(+) symporter
286789	288399	yagH		melA	alpha-galactosidase
288404	289162	xynR		melR	DNA-binding transcriptional dual regulator MelR
289301	290305	argF		adiA	arginine decarboxylase, degradative
290510	290638	ykgS		adiY	DNA-binding transcriptional activator AdiY
290649	291152	insB-2		adiC	arginine:agmatine antiporter
291071	291346	insA-2		eptA	phosphoethanolamine transferase EptA
291500	292231	yagJ		basR	DNA-binding transcriptional dual regulator BasR
292322	292948	yagK		basS	sensory histidine kinase BasS
293220	293918	yagL		pmrR	putative bitopic inner membrane protein
293945	294799	yagM		proP	osmolyte:H(+) symporter ProP
294918	295142	ykgV		yjcZ	uncharacterized protein YjcZ
295139	295579	yagN		crfC	clamp-binding sister replication fork colocalization protein
295696	297096	intF		yjdM	conserved protein YjdM
297381	297791	yagP		yjdN	conserved protein YjdN
297770	298726	paoD		phnC	phosphonate ABC transporter ATP binding subunit
298736	300934	paoC		phnD	phosphonate ABC transporter periplasmic binding protein
300931	301887	paoB		phnE	phosphonate ABC transporter membrane subunit
301884	302573	paoA		phnF	putative transcriptional regulator PhnF
302991	303605	yagU		phnG	carbon-phosphorus lyase core complex subunit PhnG
303853	304182	ykgJ		phnH	carbon-phosphorus lyase core complex subunit PhnH
304495	305205	ecpE		phnI	carbon-phosphorus lyase core complex subunit PhnI
305174	306817	ecpD		phnJ	carbon-phosphorus lyase core complex subunit PhnJ
306807	309332	ecpC		phnK	carbon-phosphorus lyase subunit PhnK
309358	310026	ecpB		phnL	methylphosphonate degradation complex subunit PhnL
310084	310671	ecpA		phnM	RPnTP hydrolase
310746	311336	ecpR		phnN	ribose 1,5-bisphosphate phosphokinase
312112	312339	ykgL		phnO	aminoalkylphosphonate N-acetyltransferase
312374	312514	ykgO		phnP	5-phospho-alpha-D-ribosyl 1,2-cyclic phosphate phosphodiesterase
312514	312777	ykgM		yjdP	protein YjdP
313141	313242	ykgR		rpiB	allose-6-phosphate isomerase/ribose-5-phosphate isomerase B
313716	313805	ykgP		alsR	DNA-binding transcriptional repressor AlsR
314357	315244	eaeH		alsB	D-allose ABC transporter periplasmic binding protein
315291	315590	insE-1		alsA	D-allose ABC transporter ATP binding subunit
315587	316453	insF-1		alsC	D-allose ABC transporter membrane subunit
316450	317136	ykgA		alsE	D-allulose-6-phosphate 3-epimerase
317439	317567	ykgQ		alsK	D-allose kinase
317726	318319	rclC		yjcS	alkyl sulfatase
318331	318567	rclB		ytcA	putative lipoprotein YtcA
318676	320001	rclA		mdtN	putative multidrug efflux pump membrane fusion protein
320227	321081	rclR		mdtO	putative multidrug efflux pump subunit MdtO
321647	322327	ykgE		mdtP	putative multidrug efflux pump outer membrane channel
322338	323765	ykgF		fdhF	formate dehydrogenase H
323758	324453	ykgG		yjcO	Sel1 repeat-containing protein YjcO
324696	325364	ykgH		gltP	glutamate/aspartate : H(+) symporter GltP
325577	327247	betA		nrfG	putative formate-dependent nitrite reductase complex subunit NrfG
327261	328733	betB		nrfF	putative formate-dependent nitrite reductase complex subunit NrfF
328747	329334	betI		nrfE	putative cytochrome c-type biogenesis protein NrfE
329463	331496	betT		nrfD	putative menaquinol-cytochrome c reductase subunit NrfD
331802	331876	yahV		nrfC	putative menaquinol-cytochrome c reductase 4Fe-4S subunit
332371	333459	pdeL		nrfB	periplasmic nitrite reductase penta-heme c-type cytochrome
333501	334433	yahB		nrfA	cytochrome c552 nitrite reductase
334525	335022	yahC		acs	acetyl-CoA synthetase (AMP-forming)
335280	335885	yahD		yjcH	conserved inner membrane protein YjcH
335955	336788	yahE		actP	acetate/glycolate:cation symporter
336778	338325	yahF		yjcF	pentapeptide repeat-containing protein YjcF
338325	339743	yahG		yjcE	putative transporter YjcE
339793	340089	yahH		ghxP	guanine/hypoxanthine transporter GhxP
340165	341115	yahI		soxR	DNA-binding transcriptional dual regulator SoxR
341125	342507	yahJ		soxS	DNA-binding transcriptional dual regulator SoxS
342884	343933	yahK		pdeC	c-di-GMP phosphodiesterase PdeC
344176	344991	yahL		yjcB	uncharacterized protein YjcB
345404	345649	yahM		ssb	ssDNA-binding protein
345666	346337	yahN		uvrA	excision nuclease subunit A
346484	346759	yahO		yjbR	PF04237 family protein YjbR
346857	348443	prpR		yjbQ	UPF0047 protein YjbQ
348682	349572	prpB		aphA	acid phosphatase/phosphotransferase
350012	351181	prpC		yjbS	uncharacterized protein YjbS
351215	352666	prpD		tyrB	tyrosine aminotransferase
352706	354592	prpE		alr	alanine racemase 1
354922	356181	codB		dnaB	replicative DNA helicase
356156	357454	codA		qorA	putative quinone oxidoreductase 1
357791	358690	cynR		pspG	phage shock protein G
358799	359458	cynT		dusA	tRNA-dihydrouridine synthase A
359489	359959	cynS		yjbM	uncharacterized protein YjbM
359992	361146	cynX		yjbL	uncharacterized protein YjbL
361249	361860	lacA		zur	DNA-binding transcriptional repressor Zur
361926	363179	lacY		yjbJ	putative stress response protein
363231	366305	lacZ		dinF	DNA damage-inducible protein F
366428	367510	lacI		lexA	DNA-binding transcriptional repressor LexA
367587	368420	mhpR		dgkA	diacylglycerol kinase
368611	370275	mhpA		plsB	glycerol-3-phosphate 1-O-acyltransferase
370277	371221	mhpB		ubiA	4-hydroxybenzoate octaprenyltransferase
371239	372105	mhpC		ubiC	chorismate lyase
372115	372924	mhpD		yjbI	pentapeptide repeats-containing protein YjbI
372921	373871	mhpF		malM	maltose regulon periplasmic protein
373868	374881	mhpE		lamB	maltose outer membrane channel/phage lambda receptor protein
375459	376670	mhpT		malK	maltose ABC transporter ATP binding subunit
376772	377311	yaiL		malE	maltose ABC transporter periplasmic binding protein
377535	378368	frmB		malF	maltose ABC transporter membrane subunit MalF
378462	379571	frmA		malG	maltose ABC transporter membrane subunit MalG
379606	379881	frmR		xylE	D-xylose:H(+) symporter
380069	380842	yaiO		psiE	putative phosphate starvation-inducible protein
380844	382872	yaiX		yjbT	PF17089 family protein YjbT
381351	381716	insC-1		yjbH	YjbH family protein
381674	382579	insD-1		yjbG	capsule biosynthesis GfcC family protein YjbG
382739	383935	yaiP		yjbF	lipoprotein YjbF
383960	384079	ykiC		yjbE	uncharacterized protein YjbE
384059	384616	yaiS		pgi	glucose-6-phosphate isomerase
385232	386194	tauA		lysC	aspartate kinase III
386207	386974	tauB		yjbD	conserved protein YjbD
386971	387798	tauC		rluF	23S rRNA pseudouridine(2604) and tRNA(Tyr) pseudouridine(35) synthase
387795	388646	tauD		pepE	peptidase E
388753	389727	hemB		yjbB	putative inorganic phosphate export protein
390251	394418	yaiT		metH	cobalamin-dependent methionine synthase
391739	392605	insF-1		iclR	DNA-binding transcriptional repressor IclR
392602	392901	insE-1		arpA	regulator of acetyl CoA synthetase
403662	404285	iprA		aceK	isocitrate dehydrogenase kinase/phosphatase
404286	405443	ampH		aceA	isocitrate lyase
405795	407015	sbmA		aceB	malate synthase A
407028	408122	yaiW		metA	homoserine O-succinyltransferase
408181	408489	yaiY		yjaB	putative N-acetyltransferase YjaB
408749	408961	yaiZ		yjaA	stress response protein
408985	410079	ddlA		purH	bifunctional AICAR transformylase/IMP cyclohydrolase
410542	410802	iraP		purD	phosphoribosylamine--glycine ligase
410861	412318	phoA		zraR	DNA-binding transcriptional activator ZraR
412437	412757	psiF		zraS	sensory histidine kinase ZraS
412859	413974	dgcC		zraP	zinc responsive, periplasmic protein with chaperone activity
413991	414800	proC		yjaH	DUF1481 domain-containing protein YjaH
414920	415378	yaiI		hupA	DNA-binding protein HU-alpha
415561	416085	aroL		yjaG	conserved protein YjaG
416135	416326	yaiA		nfi	endonuclease V
416584	417261	aroM		hemE	uroporphyrinogen decarboxylase
417333	417617	ppnP		nudC	NADH pyrophosphatase
417780	418106	ykiA		rsd	regulator of sigma D
418103	418186	ykiD		thiC	phosphomethylpyrimidine synthase
418264	419175	rdgC		thiE	thiamine phosphate synthase
419348	420208	mak		thiF	ThiS adenylyltransferase
420453	421637	araJ		thiS	sulfur carrier protein ThiS
421763	424909	sbcC		thiG	1-deoxy-D-xylulose 5-phosphate:thiol sulfurtransferase
424906	426108	sbcD		thiH	2-iminoacetate synthase
426298	426987	phoB		yjaZ	conserved protein YjaZ
427048	428340	phoR		rpoC	RNA polymerase subunit beta'
428747	430066	brnQ		rpoB	RNA polymerase subunit beta
430142	431515	proY		rplL	50S ribosomal subunit protein L12
431674	433488	malZ		rplJ	50S ribosomal subunit protein L10
433493	434074	acpH		rplA	50S ribosomal subunit protein L1
434167	435237	queA		rplK	50S ribosomal subunit protein L11
435293	436420	tgt		nusG	transcription termination factor NusG
436443	436775	yajC		secE	Sec translocon subunit SecE
436821	438650	secD		tufB	translation elongation factor Tu 2
438616	439632	secF		coaA	pantothenate kinase
439761	440108	yajD		birA	DNA-binding transcriptional repressor/biotin-[acetyl-CoA-carboxylase] ligase BirA
440285	441169	tsx		murB	UDP-N-acetylenolpyruvoylglucosamine reductase
441468	442007	yajI		murI	glutamate racemase
442158	442607	nrdR		btuB	cobalamin/cobinamide outer membrane transporter
442629	443714	ribD		trmA	tRNA m(5)U54 methyltransferase
443803	444273	ribE		yijD	conserved inner membrane protein YijD
444293	444712	nusB		fabR	DNA-binding transcriptional repressor FabR
444790	445767	thiL		sthA	soluble pyridine nucleotide transhydrogenase
445745	446263	pgpA		oxyR	DNA-binding transcriptional dual regulator OxyR
446317	447291	yajO		argH	argininosuccinate lyase
447471	449333	dxs		argB	acetylglutamate kinase
449358	450257	ispA		argC	N-acetylglutamylphosphate reductase
450257	450499	xseB		argE	acetylornithine deacetylase
450705	452153	thiI		ppc	phosphoenolpyruvate carboxylase
452207	452797	yajL		eptC	phosphoethanolamine transferase EptC
452760	453671	panE		yijO	putative DNA-binding transcriptional regulator YijO
453839	454330	yajQ		frwD	putative PTS enzyme IIB component FrwD
454458	455822	yajR		pflC	putative pyruvate formate-lyase 2 activating enzyme PflC
455564	455577	psaA		pflD	putative formate acetyltransferase 2
455971	456861	cyoE		frwB	putative PTS enzyme IIB component FrwB
456873	457202	cyoD		frwC	putative PTS enzyme IIC component FrwC
457202	457816	cyoC		ptsA	putative PTS multiphosphoryl transfer protein PtsA
457806	459797	cyoB		fsaB	fructose-6-phosphate aldolase 2
459819	460766	cyoA		gldA	L-1,2-propanediol dehydrogenase/glycerol dehydrogenase
461226	462701	ampG		yijF	conserved protein YijF
462745	463323	yajG		yijE	cystine exporter
463628	463945	bolA		katG	hydroperoxidase I
464289	465587	tig		metF	5,10-methylenetetrahydrofolate reductase
465833	466456	clpP		metL	fused aspartate kinase/homoserine dehydrogenase 2
466582	467856	clpX		metB	O-succinylhomoserine(thiol)-lyase/O- succinylhomoserine lyase
468044	470398	lon		metJ	DNA-binding transcriptional repressor MetJ
470622	470879	hupB		yiiX	putative lipid binding hydrolase
471071	472942	ppiD		rpmE	50S ribosomal subunit protein L31
473093	473464	ybaV		priA	primosome factor N'
473558	473956	fadM		cytR	DNA-binding transcriptional repressor CytR
474008	474703	queC		ftsN	cell division protein FtsN
474768	476468	ybaE		hslV	peptidase component of the HslVU protease
476568	477386	cof		hslU	ATPase component of the HslVU protease
477539	477997	decR		menA	1,4-dihydroxy-2-naphthoate octaprenyltransferase
478027	479799	mdlA		rraA	ribonuclease E inhibitor protein A
479792	481573	mdlB		zapB	cell division factor ZapB
481754	482092	glnK		glpF	glycerol facilitator
482122	483408	amtB		glpK	glycerol kinase
483457	484317	tesB		glpX	fructose-1,6-bisphosphatase 2
484535	485107	ybaY		fpr	flavodoxin/ferredoxin-NADP(+) reductase
485138	485527	atl		uspD	universal stress protein D
485604	485717	ffs		yiiS	DUF406 domain-containing protein YiiS
485828	486181	ybaA		yiiR	DUF805 domain-containing protein YiiR
486223	487776	pdeB		yiiQ	DUF1454 domain-containing protein YiiQ
487937	488407	ylaC		tpiA	triose-phosphate isomerase
488523	489074	maa		cdh	CDP-diacylglycerol diphosphatase
489246	489464	hha		sbp	sulfate/thiosulfate ABC transporter periplasmic binding protein Sbp
489490	489864	tomB		pfkA	6-phosphofructokinase I
490410	493559	acrB		fieF	Zn(2(+))/Fe(2(+))/Cd(2(+)) exporter
493582	494775	acrA		cpxP	periplasmic protein CpxP
494917	495564	acrR		cpxR	DNA-binding transcriptional dual regulator CpxR
500525	500686	ybaM		cpxA	sensory histidine kinase CpxA
500700	501215	priC		yiiM	2-amino-6-N-hydroxylaminopurine resistance protein
501297	501674	ybaN		kdgT	2-dehydro-3-deoxy-D-gluconate:H(+) symporter
501827	502378	apt		sodA	superoxide dismutase (Mn)
502507	504438	dnaX		rhaT	rhamnose/lyxose:H(+) symporter
504491	504820	ybaB		rhaR	DNA-binding transcriptional activator RhaR
504820	505425	recR		rhaS	DNA-binding transcriptional activator RhaS
505535	507409	htpG		rhaB	rhamnulokinase
507590	508234	adk		rhaA	L-rhamnose isomerase
508470	509432	hemH		rhaD	rhamnulose-1-phosphate aldolase
509429	510388	aes		rhaM	L-rhamnose mutarotase
510540	511844	gsk		frvA	putative PTS enzyme IIA component FrvA
511977	513653	ybaL		frvB	putative PTS enzyme IIBC component FrvB
513891	515111	fsr		frvX	peptidase M42 family protein
515329	516981	ushA		frvR	putative transcriptional regulator FrvR
517018	517497	ybaK		yiiG	DUF3829 domain-containing lipoprotein YiiG
517619	517702	chiX		fdhD	sulfurtransferase for molybdenum cofactor sulfuration
517701	518495	ybaP		fdoG	formate dehydrogenase O subunit alpha
518633	518974	ybaQ		fdoH	formate dehydrogenase O subunit beta
519290	521794	copA		fdoI	formate dehydrogenase O subunit gamma
522056	522988	glsA		fdhE	formate dehydrogenase formation protein
522991	524283	ybaT		yiiF	protein YiiF
524408	524815	cueR		yiiE	putative DNA-binding transcriptional regulator YiiE
524816	525274	ybbJ		yiiD	putative acetyltransferase YiiD
525271	526188	qmcA		dtd	D-aminoacyl-tRNA deacylase
526334	527011	fetA		yihY	putative inner membrane protein
526998	527777	fetB		yihX	alpha-D-glucose-1-phosphate phosphatase
527840	528694	cnoX		yihW	putative DNA-binding transcriptional regulator YihW
528755	529564	ybbO		yihV	6-deoxy-6-sulfofructose kinase
529554	530180	tesA		yihU	3-sulfolactaldehyde reductase
530148	530834	ybbA		yihT	6-deoxy-6-sulfofructose-1-phosphate aldolase
530831	533245	ybbP		yihS	sulfoquinovose isomerase
533676	537956	rhsD		yihR	putative aldose 1-epimerase YihR
537996	538364	ybbC		yihQ	sulfoquinovosidase
538364	539074	ylbH		yihP	putative 2,3-dihydroxypropane-1-sulfonate exportprotein
539055	539545	ybbD		yihO	putative sulfoquinovose transporter
539912	540007	ylbI		ompL	putative outer membrane porin L
540060	540431	ylbG		yihN	putative transporter YihN
540547	541641	selU		yihM	putative TIM barrel domain-containing protein YihM
541710	542636	allS		yihL	putative transcriptional regulator YihL
542866	543348	allA		bipA	ribosome-dependent GTPase, ribosome assembly factor
543426	544241	allR		glnA	glutamine synthetase
544331	546112	gcl		glnL	sensory histidine kinase NtrB
546125	546901	hyi		glnG	DNA-binding transcriptional dual regulator NtrC
547001	547879	glxR		yshB	uncharacterized protein YshB
548048	549502	ybbW		hemN	coproporphyrinogen III dehydrogenase
549562	550923	allB		yihI	Der GTPase-activating protein YihI
550980	552281	ybbY		yihA	GTP-binding protein YihA
552303	553448	glxK		polA	DNA polymerase I
553676	554461	allE		yihG	putative acyltransferase YihG
554472	555707	allC		yihF	uncharacterized protein YihF
555729	556778	allD		dsbA	thiol:disulfide oxidoreductase DsbA
557095	558762	fdrA		srkA	stress response kinase A
558772	560031	ylbE		yihD	conserved protein YihD
560042	560857	ylbF		mobA	molybdenum cofactor guanylyltransferase
560854	561747	ybcF		mobB	molybdopterin-guanine dinucleotide biosynthesis adaptor protein
561942	563009	purK		hemG	protoporphyrinogen oxidase
563006	563515	purE		trkH	K(+) transporter TrkH
563633	564355	lpxH		yigZ	IMPACT family member YigZ
564358	564852	ppiB		pepQ	Xaa-Pro dipeptidase
565026	566411	cysS		fadB	dodecenoyl-CoA delta-isomerase, enoyl-CoA hydratase, 3-hydroxybutyryl-CoA epimerase, 3-hydroxyacyl-CoA dehydrogenase
566447	566968	ybcI		fadA	3-ketoacyl-CoA thiolase
567076	567288	ybcJ		fre	flavin reductase
567290	568156	folD		ubiD	3-octaprenyl-4-hydroxybenzoate decarboxylase
568627	569169	sfmA		rfaH	transcription antiterminator RfaH
569389	570081	sfmC		tatD	3' -> 5' ssDNA/RNA exonuclease TatD
570112	572715	sfmD		tatC	twin arginine protein translocation system - TatC protein
572751	573734	sfmH		tatB	twin arginine protein translocation system - TatB protein
573745	574260	sfmF		tatA	twin arginine protein translocation system - TatA protein
574263	574895	fimZ		ubiB	ubiquinone biosynthesis protein UbiB
575138	575214	argU		ubiJ	ubiquinone biosynthesis accessory factor UbiJ
575230	576393	intD		ubiE	bifunctional 2-octaprenyl-6-methoxy-1,4-benzoquinone methylase and S-adenosylmethionine:2-DMK methyltransferase
576273	576494	xisD		rmuC	putative recombination limiting protein RmuC
576513	576776	exoD		udp	uridine phosphorylase
576791	577102	peaD		ysgA	putative dienelactone hydrolase
577099	578662	renD		metE	cobalamin-independent homocysteine transmethylase
577257	577556	insE-1		metR	DNA-binding transcriptional dual regulator MetR
577553	578419	insF-1		bioP	biotin transporter
578730	579062	emrE		yigL	phosphosugar phosphatase YigL
579110	579259	ylcJ		pldB	lysophospholipase L2
579317	580843	ybcK		rhtB	L-homoserine/L-homoserine lactone/L-threonine exporter
581308	581859	ybcL		rhtC	L-threonine exporter
581869	582666	ybcM		recQ	ATP-dependent DNA helicase RecQ
582783	582884	ylcH		pldA	outer membrane phospholipase A
582866	583336	ybcN		yigI	putative thioesterase YigI
583336	583506	ninE		rarD	putative transporter RarD
583499	583789	ybcO		yigG	inner membrane protein
583786	584148	rusA		yigF	DUF2628 domain-containing protein YigF
584145	584285	ylcG		corA	Ni(2(+))/Co(2(+))/Mg(2(+)) transporter
584371	584754	ybcQ		yigE	DUF2233 domain-containing protein YigE
584944	587240	nmpC		uvrD	ssDNA translocase and dsDNA helicase - DNA helicase II
585152	586168	insH-1		yigB	5-amino-6-(5-phospho-D-ribitylamino)uracil phosphatase
587813	588028	essD		xerC	site-specific tyrosine recombinase
588028	588525	rrrD		yigA	conserved protein YigA
588504	588983	rzpD		dapF	diaminopimelate epimerase
589015	589308	borD		yifL	putative lipoprotein YifL
589599	590009	ybcV		yzcX	protein YzcX
590295	590501	ybcW		cyaY	frataxin CyaY
590666	590860	ylcI		cyaA	adenylate cyclase
591249	591794	nohD		hemC	hydroxymethylbilane synthase
591769	592077	aaaD		hemD	uroporphyrinogen-III synthase
591949	592512	tfaD		hemX	PF04375 family protein HemX
592567	593221	ybcY		hemY	protein HemY
593290	593475	tfaX		aslA	arylsulfatase
594096	594845	appY		aslB	putative anaerobic sulfatase maturation enzyme AslB
595095	596048	ompT		yifK	putative transporter YifK
596562	597323	envY		rffM	UDP-N-acetyl-D-mannosaminuronic acid transferase
597506	598396	ybcH		wzyE	enterobacterial common antigen polymerase
598397	601369	nfrA		rffT	4-acetamido-4,6-dideoxy-D-galactose transferase
601356	603593	nfrB		wzxE	lipid III flippase
603743	605185	cusS		wecE	dTDP-4-dehydro-6-deoxy-D-glucose transaminase
605175	605858	cusR		rffC	dTDP-4-amino-4,6-dideoxy-D-galactose acyltransferase
606015	607388	cusC		rffH	dTDP-glucose pyrophosphorylase 2
607546	607878	cusF		rffG	dTDP-glucose 4,6-dehydratase 2
607894	609117	cusB		wecC	UDP-N-acetyl-D-mannosamine dehydrogenase
609129	612272	cusA		wecB	UDP-N-acetylglucosamine 2-epimerase
612374	613750	pheP		wzzE	enterobacterial common antigen polysaccharide co-polymerase
613831	615078	ybdG		rfe	UDP-N-acetylglucosamine--undecaprenyl-phosphate N-acetylglucosaminephosphotransferase
615186	615839	nfsB		rho	transcription termination factor Rho
615933	616301	ybdF		rhoL	rho operon leader peptide
616366	616614	ybdJ		trxA	thioredoxin 1
616680	617798	ybdK		rhlB	ATP-dependent RNA helicase RhlB
618149	618207	sokE		gpp	guanosine-5'-triphosphate,3'-diphosphate phosphatase
618251	618403	hokE		rep	ATP-dependent DNA helicase Rep
618480	619592	insL-1		yifN	putative toxin YifN
619874	620494	entD		ppiC	peptidyl-prolyl cis-trans isomerase C
620669	622909	fepA		ilvC	ketol-acid reductoisomerase (NADP(+))
623152	624354	fes		ilvY	DNA-binding transcriptional dual regulator IlvY
624357	624575	ybdZ		ilvA	threonine deaminase
624572	628453	entF		ilvD	dihydroxy-acid dehydratase
628669	629802	fepE		ilvE	branched-chain-amino-acid aminotransferase
629799	630614	fepC		ilvM	acetolactate synthase II subunit IlvM
630611	631603	fepG		ilvG	acetolactate synthase II subunit IlvG, N-terminal fragment (pseudogene)
631600	632604	fepD		ilvX	uncharacterized protein IlvX
632715	633965	entS		ilvL	ilvXGMEDA operon leader peptide
633969	634877	fepB		yifB	putative magnesium chelatase YifB
635300	636475	entC		maoP	macrodomain Ori protein
636485	638095	entE		hdfR	DNA-binding transcriptional dual regulator HdfR
638109	638966	entB		yieP	putative transcriptional regulator YieP
638966	639712	entA		hsrA	putative transporter HsrA
639715	640128	entH		rbsR	DNA-binding transcriptional dual regulator RbsR
640309	642414	cstA		rbsK	ribokinase
642597	642794	ybdD		rbsB	ribose ABC transporter periplasmic binding protein
642804	643892	hcxA		rbsC	ribose ABC transporter membrane subunit
644001	645161	ybdL		rbsA	ribose ABC transporter ATP binding subunit
645162	645791	ybdM		rbsD	D-ribose pyranase
645764	646984	ybdN		kup	K(+):H(+) symporter Kup
647131	648033	ybdO		ravA	regulatory ATPase RavA
648242	648988	dsbG		viaA	protein ViaA
649360	649923	ahpC		asnA	asparagine synthetase A
650168	651733	ahpF		asnC	DNA-binding transcriptional dual regulator AsnC
651854	652282	uspG		mioC	flavoprotein MioC
652503	653741	ybdR		mnmG	5-carboxymethylaminomethyluridine-tRNA synthase subunit MnmG
653745	653834	yldA		rsmG	16S rRNA m(7)G527 methyltransferase
653972	654382	rnk		atpI	ATP synthase accessory factor
654612	655418	rna		atpB	ATP synthase Fo complex subunit a
655532	656995	citT		atpE	ATP synthase Fo complex subunit c
657046	657924	citG		atpF	ATP synthase Fo complex subunit b
657899	658450	citX		atpH	ATP synthase F1 complex subunit delta
658454	659986	citF		atpA	ATP synthase F1 complex subunit alpha
659997	660905	citE		atpG	ATP synthase F1 complex subunit gamma
660902	661198	citD		atpD	ATP synthase F1 complex subunit beta
661213	662271	citC		atpC	ATP synthase F1 complex subunit epsilon
662650	664308	dpiB		glmU	fused N-acetylglucosamine-1-phosphate uridyltransferase and glucosamine-1-phosphate acetyltransferase
664277	664957	dpiA		glmS	L-glutamine--D-fructose-6-phosphate aminotransferase
664998	666383	dcuC		pstS	phosphate ABC transporter periplasmic binding protein
666972	667532	pagP		pstC	phosphate ABC transporter membrane subunit PstC
667707	667916	cspE		pstA	phosphate ABC transporter membrane subunit PstA
667970	668353	crcB		pstB	phosphate ABC transporter ATP binding subunit
668446	669233	ybeM		phoU	negative regulator of the pho regulon
669362	669565	tatE		bglG	transcriptional antiterminator BglG
669666	670631	lipA		bglF	beta-glucoside specific PTS enzyme II/BglG kinase/BglG phosphatase
670840	671793	ybeF		bglB	6-phospho-beta-glucosidase B
672052	672693	lipB		bglH	carbohydrate-specific outer membrane porin, cryptic
672794	673057	ybeD		yieL	putative hydrolase YieL
673167	674378	dacA		yieK	putative glucosamine-6-phosphate deaminase YieK
674517	675605	rlpA		cbrC	UPF0167 family colicin E2 tolerance protein CbrC
675616	676728	mrdB		cbrB	putative inner membrane protein
676731	678632	mrdA		yieH	6-phosphogluconate phosphatase
678663	679124	rlmH		adeP	adenine:H(+) symporter
679134	679451	rsfS		yieF	chromate reductase
679711	680322	cobC		yieE	putative phosphopantetheinyl transferase
680346	680987	nadD		yidZ	putative LysR-type transcriptional regulator YidZ
680989	682020	holA		mdtL	efflux pump MdtL
682020	682592	lptE		tnaB	tryptophan:H(+) symporter TnaB
682616	685198	leuS		tnaA	tryptophanase
685433	685915	ybeL		tnaC	tnaAB operon leader peptide
685985	686962	ybeQ		mnmE	5-carboxymethylaminomethyluridine-tRNA synthase GTPase subunit
687126	687833	ybeR		yidC	membrane protein insertase YidC
687830	689257	djlB		yidD	membrane protein insertion efficiency factor
689267	689821	ybeT		rnpA	RNase P protein component
689923	690630	ybeU		rpmH	50S ribosomal subunit protein L34
690627	692078	djlC		ysdD	protein YsdD
692138	693808	hscC		dnaA	chromosomal replication initiator protein DnaA
693892	694827	rihA		dnaN	beta sliding clamp
694945	695670	gltL		recF	DNA repair protein RecF
695670	696344	gltK		gyrB	DNA gyrase subunit B
696344	697084	gltJ		yidB	conserved protein YidB
697254	698162	gltI		yidA	sugar phosphatase YidA
698412	699428	insH-1		yidX	putative lipoprotein YidX
699758	701296	lnt		dgoR	putative DNA-binding transcriptional regulator DgoR
701321	702199	ybeX		dgoK	2-dehydro-3-deoxygalactonokinase
702289	702756	ybeY		dgoA	2-dehydro-3-deoxy-6-phosphogalactonate aldolase
702753	703793	ybeZ		dgoD	D-galactonate dehydratase
703946	705370	miaB		dgoT	putative D-galactonate transporter
705516	706691	ubiF		cbrA	colicin M resistance protein
706845	706919	glnV		yidR	DUF3748 domain-containing galacturonate catabolism protein YidR
706957	707031	glnV		yidQ	DUF1375 domain-containing putative lipoprotein YidQ
707079	707155	metT		ibpA	small heat shock protein IbpA
707171	707245	glnU		ibpB	small heat shock protein IbpB
707280	707354	glnU		yidE	putative transport protein YidE
707378	707462	leuW		yidP	putative DNA-binding transcriptional regulator YidP
707472	707548	metT		glvC	putative PTS enzyme II component GlvC
707928	709592	asnB		glvB	putative PTS enzyme II component GlvB
709989	710741	umpH		glvG	putative inactive phospho-glucosidase
710789	712009	nagC		yidL	putative DNA-binding transcriptional regulator YidL
712018	713166	nagA		yidK	putative transporter YidK
713226	714026	nagB		yidJ	putative sulfatase/phosphatase
714359	716305	nagE		yidI	putative inner membrane protein
716508	718172	glnS		yidH	conserved inner membrane protein YidH
718749	720155	chiP		yidG	putative inner membrane protein
720205	720531	chiQ		yidF	uncharacterized protein YidF
720615	721061	fur		emrD	multidrug efflux pump EmrD
721054	721140	uof		tisB	membrane-depolarizing toxin TisB
721350	721880	fldA		ivbL	ilvBN operon leader peptide
722020	722313	ybfE		ilvB	acetohydroxy acid synthase I subunit IlvB
722453	723217	ybfF		ilvN	acetohydroxy acid synthase I subunit IlvN
723402	723947	seqA		uhpA	DNA-binding transcriptional activator UhpA
723973	725613	pgm		uhpB	sensory histidine kinase UhpB
725827	726321	ybfP		uhpC	inner membrane protein sensing glucose-6-phosphate
726362	727012	ybfG		uhpT	hexose-6-phosphate:phosphate antiporter
727136	727285	ybfI		adeD	adenine deaminase
727361	728680	potE		adeQ	adenine transporter
728677	730875	speF		yicN	conserved protein YicN
730998	731255	ybfK		nepI	purine ribonucleoside exporter
731471	732136	kdpE		yicS	uncharacterized protein YicS
732145	734829	kdpD		nlpA	lipoprotein-28
734822	735394	kdpC		yicL	putative inner membrane protein
735403	737451	kdpB		setC	putative arabinose exporter
737474	739147	kdpA		yicJ	putative xyloside transporter YicJ
739147	739236	kdpF		yicI	alpha-D-xyloside xylohydrolase
739549	739755	ybfA		yicH	AsmA famly protein YicH
739998	744191	rhsC		xanP	xanthine:H(+) symporter XanP
744191	744517	ybfB		gltS	glutamate:sodium symporter
744635	746068	ybfO		recG	ATP-dependent DNA helicase RecG
746065	746634	ybfC		trmH	tRNA (Gm18) 2'-O-methyltransferase
746860	747114	ybfQ		spoT	bifunctional (p)ppGpp synthase/hydrolase SpoT
747315	748376	ybfL		rpoZ	RNA polymerase subunit omega
748507	749268	ybfD		gmk	guanylate kinase
749416	749925	ybgA		ligB	DNA ligase B
749922	751340	phr		yicG	conserved inner membrane protein YicG
751490	752971	dtpD		dinD	DNA damage-inducible protein D
753242	753985	ybgI		yicC	UPF0701 family protein YicC
754029	754664	pxpB		rph	truncated RNase PH
754658	755590	pxpC		pyrE	orotate phosphoribosyltransferase
755580	756314	pxpA		slmA	nucleoid occlusion factor SlmA
756350	757141	nei		dut	deoxyuridine triphosphatase
757138	758184	abrB		dfp	fused 4'-phosphopantothenoylcysteine decarboxylase and phosphopantothenoylcysteine synthetase
758336	759397	ybgO		yicR	RadC-like JAB domain-containing protein YicR
759394	760122	ybgP		rpmB	50S ribosomal subunit protein L28
760137	762593	ybgQ		rpmG	50S ribosomal subunit protein L33
762644	763210	ybgD		mutM	DNA-formamidopyrimidine glycosylase
763600	764883	gltA		coaD	pantetheine-phosphate adenylyltransferase
765089	765196	ybgU		waaA	KDO transferase
765592	765981	sdhC		waaQ	lipopolysaccharide core heptosyltransferase 3
765975	766322	sdhD		waaG	lipopolysaccharide glucosyltransferase I
766322	768088	sdhA		waaP	lipopolysaccharide core heptose (I) kinase
768104	768820	sdhB		waaS	lipopolysaccharide core biosynthesis protein
769121	771922	sucA		waaB	UDP-D-galactose:(glucosyl)lipopolysaccharide-1, 6-D-galactosyltransferase
771937	773154	sucB		waaO	UDP-D-glucose:(glucosyl)LPS alpha-1,3-glucosyltransferase
773429	774595	sucC		waaJ	UDP-glucose:(glucosyl)LPS alpha-1,2-glucosyltransferase
774595	775464	sucD		waaY	lipopolysaccharide core heptose (II) kinase
775568	776290	mngR		waaZ	lipopolysaccharide core biosynthesis protein WaaZ
776399	778375	mngA		waaU	putative ADP-heptose:LPS heptosyltransferase 4
778393	781026	mngB		waaL	O-antigen ligase
781873	783441	cydA		waaC	ADP-heptose:LPS heptosyltransferase 1
783457	784596	cydB		waaF	ADP-heptose--LPS heptosyltransferase 2
784611	784724	cydX		rfaD	ADP-L-glycero-D-mannoheptose 6-epimerase
784724	785017	ybgE		htrL	protein HtrL
785179	785571	ybgC		kbl	2-amino-3-ketobutyrate CoA ligase
785577	786260	tolQ		tdh	threonine dehydrogenase
786264	786692	tolR		waaH	UDP-glucuronate:LPS(HepIII) glycosyltransferase
786757	788022	tolA		yibQ	divergent polysaccharide deacetylase domain-containing protein YibQ
788155	789447	tolB		envC	murein hydrolase activator EnvC
789482	790003	pal		gpmM	2,3-bisphosphoglycerate-independent phosphoglycerate mutase
790013	790804	cpoB		yibN	putative sulfurtransferase YibN
790969	791044	lysQ		grxC	glutaredoxin 3
791180	791255	valT		secB	SecB chaperone
791258	791333	lysQ		gpsA	glycerol-3-phosphate dehydrogenase
791483	791558	valT		cysE	serine acetyltransferase
791562	791637	lysQ		trmL	tRNA (cytidine/uridine-2'-O)-ribose methyltransferase
791784	791859	lysQ		lldD	L-lactate dehydrogenase
791992	792067	lysQ		lldR	DNA-binding transcriptional dual regulator LldR
792500	793543	nadA		lldP	lactate/glycolate:H(+) symporter LldP
793581	794300	pnuC		yibL	DUF2810 domain-containing protein YibL
794297	795238	zitB		yibT	protein YibT
795352	795732	ybgS		mtlR	transcriptional repressor MtlR
796048	797100	aroG		mtlD	mannitol-1-phosphate 5-dehydrogenase
797258	798010	gpmA		mtlA	mannitol-specific PTS enzyme IICBA component
798212	799249	galM		yibI	DUF3302 domain-containing protein YibI
799246	800394	galK		yibH	inner membrane protein YibH
800398	801444	galT		yibV	PF15596 family protein YibV
801454	802470	galE		yibS	RHS family protein YibS
802731	804203	modF		yibG	tetratricopeptide-like domain-containing proteinYibG
804271	805059	modE		yibJ	putative RHS domain-containing protein YibJ
805188	805337	acrZ		yibA	putative lyase containing HEAT-repeat
805504	806277	modA		rhsA	rhs element protein RhsA
806277	806966	modB		yibF	glutathione transferase-like protein YibF
806969	808027	modC		selA	selenocysteine synthase
808028	808846	ybhA		selB	selenocysteyl-tRNA-specific translation elongation factor
809001	809996	pgl		yiaY	L-threonine dehydrogenase
810037	810990	ybhD		aldB	aldehyde dehydrogenase B
811174	812226	ybhH		yiaW	DUF3302 domain-containing protein YiaW
812302	813735	ybhI		yiaV	putative membrane fusion protein
813918	816179	ybhJ		yiaU	putative LysR-type DNA-binding transcriptional regulator YiaU
816413	817672	ybhC		yiaT	outer membrane protein YiaT
817848	818324	ybhB		sgbE	L-ribulose-5-phosphate 4-epimerase SgbE
818383	819672	bioA		sgbU	putative L-xylulose 5-phosphate 3-epimerase
819759	820799	bioB		sgbH	3-keto-L-gulonate-6-phosphate decarboxylase SgbH
820796	821950	bioF		lyxK	L-xylulose kinase
821937	822692	bioC		yiaO	2,3-diketo-L-gulonate:Na(+) symporter - periplasmic binding protein
822679	823362	bioD		yiaN	2,3-diketo-L-gulonate:Na(+) symporter - membranesubunit
823941	825962	uvrB		yiaM	2,3-diketo-L-gulonate:Na(+) symporter - membranesubunit
826154	827062	ybhK		yiaL	DUF386 domain-containing protein YiaL
827459	828448	moaA		yiaK	2,3-diketo-L-gulonate reductase
828470	828982	moaB		yiaJ	DNA-binding transcriptional repressor YiaJ
828985	829470	moaC		ysaA	putative electron transport protein YsaA
829463	829708	moaD		avtA	valine--pyruvate aminotransferase
829710	830162	moaE		malS	alpha-amylase
830299	831003	ybhL		bax	putative glycoside hydrolase Bax
831208	831921	ybhM		xylR	DNA-binding transcriptional dual regulator XylR
831957	832913	ybhN		xylH	xylose ABC transporter membrane subunit
832913	834154	clsB		xylG	xylose ABC transporter ATP binding subunit
834151	834912	ybhP		xylF	xylose ABC transporter periplasmic binding protein
835045	835455	ybhQ		xylA	xylose isomerase
835417	836523	ybhR		xylB	xylulokinase
836534	837667	ybhS		yiaB	conserved inner membrane protein YiaB
837660	839396	ybhF		yiaA	conserved inner membrane protein YiaA
839389	840435	ybhG		wecH	O-acetyltransferase WecH
840387	841058	cecR		ysaB	putative lipoprotein YsaB
841287	842651	rhlE		glyQ	glycine--tRNA ligase subunit alpha
842883	843365	ybiA		glyS	glycine--tRNA ligase subunit beta
843485	845635	dinG		insK	IS150 conserved protein InsB
845663	846625	ybiB		insJ	insertion element IS150 protein InsA
846766	847851	hcxB		hokA	small toxic polypeptide
848080	848340	ybiJ		cspA	cold shock protein CspA
848605	848871	ybiI		yiaG	putative DNA-binding transcriptional regulator YiaG
848945	849622	ybiX		yiaF	DUF3053 domain-containing protein YiaF
849664	851946	fiu		ghrB	glyoxylate reductase
852211	852471	mcbA		yiaD	PF13488 family lipoprotein YiaD
852747	853673	rlmF		bisC	biotin sulfoxide reductase
853670	855895	ybiO		yiaC	putative acyltransferase with acyl-CoA N-acyltransferase domain
856156	856830	glnQ		tag	3-methyl-adenine DNA glycosylase I, constitutive
856875	857534	glnP		yhjY	conserved protein YhjY
857673	858419	glnH		yhjX	putative pyruvate transporter
858823	859326	dps		eptB	Kdo2-lipid A phosphoethanolamine 7''-transferase
859625	860512	rhtA		dppA	dipeptide ABC transporter periplasmic binding protein
860747	860812	yliM		dppB	dipeptide ABC transporter membrane subunit DppB
860865	861380	ompX		dppC	dipeptide ABC transporter membrane subunit DppC
861429	863012	opgE		dppD	dipeptide ABC transporter ATP binding subunit DppD
863140	863479	rybA		dppF	dipeptide ABC transporter ATP binding subunit DppF
863598	864065	mntR		yhjV	putative transporter YhjV
864062	865180	ybiR		ldrD	small toxic polypeptide LdrD
865239	866159	ldtB		bcsG	cellulose phosphoethanolamine transferase
866402	867970	ybiT		bcsF	putative cellulose biosynthesis protein BcsF
868211	869476	ybiU		bcsE	c-di-GMP-binding protein BcsE
869628	870443	ybiV		yhjR	PF10945 family protein YhjR
870589	873021	ybiW		bcsQ	cellulose biosynthesis protein
873027	873926	ybiY		bcsA	cellulose synthase catalytic subunit
874057	874719	fsaA		bcsB	cellulose synthase periplasmic subunit
874795	875544	moeB		bcsZ	endo-1,4-D-glucanase
875544	876779	moeA		bcsC	cellulose biosynthesis protein BcsC
876983	877948	iaaA		pdeK	putative c-di-GMP phosphodiesterase PdeK
877935	879806	gsiA		dctA	C4 dicarboxylate/orotate:H(+) symporter
879826	881364	gsiB		yhjJ	peptidase M16 family protein
881382	882302	gsiC		kdgK	2-dehydro-3-deoxygluconokinase
882305	883216	gsiD		pdeH	c-di-GMP phosphodiesterase PdeH
883394	885742	pdeI		yhjG	AsmA family protein YhjG
885750	887078	dgcI		yhjE	putative transporter YhjE
887125	888450	rimO		yhjD	putative transporter YhjD
888663	889046	bssR		yhjC	putative DNA-binding transcriptional regulator YhjC
889157	890272	yliI		yhjB	putative DNA-binding transcriptional regulator YhjB
890269	890895	gstB		treF	cytoplasmic trehalase
891142	892344	dacC		ccp	cytochrome c peroxidase
892391	893149	deoR		gadA	glutamate decarboxylase A
893207	893803	ybjG		gadX	DNA-binding transcriptional dual regulator GadX
894088	895320	mdfA		gadW	DNA-binding transcriptional dual regulator GadW
895361	895645	ybjH		mdtF	multidrug efflux pump RND permease MdtF
895731	896546	ybjI		mdtE	multidrug efflux pump membrane fusion protein MdtE
896546	897754	ybjJ		gadE	DNA-binding transcriptional activator GadE
897838	898374	rcdA		hdeD	acid-resistance membrane protein
898392	898472	rybB		hdeA	HdeA monomer, chaperone active form
898549	900213	ybjL		hdeB	periplasmic acid stress chaperone
900504	900881	ybjM		yhiD	inner membrane protein YhiD
900911	901168	grxA		dctR	putative DNA-binding transcriptional regulator DctR
901328	901615	ybjC		slp	starvation lipoprotein
901599	902321	nfsA		insH-1	CP4-6 prophage; IS5 transposase and trans-activator
902364	903284	rimK		yhiS	putative uncharacterized protein YhiS
903372	903848	ybjN		arsC	arsenate reductase
904199	905311	potF		arsB	arsenite/antimonite:H(+) antiporter
905451	906539	potG		arsR	DNA-binding transcriptional repressor ArsR
906549	907502	potH		dinQ	UV inducible membrane toxin DinQ
907499	908344	potI		gor	glutathione reductase (NADPH)
908404	908892	ybjO		rlmJ	23S rRNA m(6)A2030 methyltransferase
908933	910060	rlmC		prlC	oligopeptidase A
910259	910990	artJ		rsmJ	16S rRNA m(2)G1516 methyltransferase
911281	911949	artM		dtpB	dipeptide/tripeptide:H(+) symporter DtpB
911949	912665	artQ		uspA	universal stress global stress response regulator
912672	913403	artI		uspB	putative universal stress (ethanol tolerance) protein B
913421	914149	artP		pitA	metal phosphate:H(+) symporter PitA
914367	914882	ybjP		yhiN	putative oxidoreductase YhiN
915008	915331	ybjQ		yhiM	inner membrane protein with a role in acid resistance
915328	916158	amiD		yhiL	putative uncharacterized protein YhiL
916155	917168	ybjS		yhiJ	DUF4049 domain-containing protein YhiJ
917267	918697	ybjT		yhiI	putative membrane fusion protein YhiI
918708	919709	ltaE		rbbA	ribosome-associated ATPase
919746	921464	poxB		yhhJ	ABC transporter family protein YhhJ
921597	922565	hcr		yhhI	putative transposase
922577	924229	hcp		yhhH	PF15631 family protein YhhH
924373	925272	lysO		rhsB	rhs element protein RhsB
925767	926462	aqpZ		nikR	DNA-binding transcriptional repressor NikR
926888	928546	ybjD		nikE	Ni(2(+)) ABC transporter ATP binding subunit NikE
928543	929535	ybjX		nikD	Ni(2(+)) ABC transporter ATP binding subunit NikD
929650	930765	macA		nikC	Ni(2(+)) ABC transporter membrane subunit NikC
930762	932708	macB		nikB	Ni(2(+)) ABC transporter membrane subunit NikB
932781	933005	cspD		nikA	Ni(2(+)) ABC transporter periplasmic binding protein
933328	933648	clpS		acpT	holo-[acyl carrier protein] synthase 2
933679	935955	clpA		yhhT	putative transporter YhhT
936299	936386	serW		yhhS	putative transporter YhhS
936640	936858	infA		dcrB	periplasmic bacteriophage sensitivity protein DcrB
937143	937847	aat		yhhQ	putative queuosine precursor transporter
937889	939610	cydC		tusA	sulfur transfer protein TusA
939611	941377	cydD		zntA	Zn(2(+))/Cd(2(+))/Pb(2(+)) exporting P-type ATPase
941500	942465	trxB		yhhN	conserved inner membrane enzyme YhhN
943010	943504	lrp		yhhM	DUF2500 domain-containing protein YhhM
943639	947628	ftsK		yhhL	DUF1145 domain-containing protein YhhL
947787	948398	lolA		rsmD	16S rRNA m(2)G966 methyltransferase
948418	949752	rarA		ftsY	signal recognition particle receptor
949843	951135	serS		ftsE	cell division protein FtsE
951374	953818	dmsA		ftsX	cell division protein FtsX
953829	954446	dmsB		rpoH	RNA polymerase, sigma 32 (sigma H) factor
954448	955311	dmsC		livJ	branched chain amino acid/phenylalanine ABC transporter periplasmic binding protein
955346	955972	ycaC		panZ	PanD maturation factor
956286	957434	ycaD		livK	L-leucine/L-phenylalanine ABC transporter periplasmic binding protein
957644	959074	ycaM		livH	branched chain amino acid/phenylalanine ABC transporter membrane subunit LivH
959075	959983	ycaN		livM	branched chain amino acid/phenylalanine ABC transporter membrane subunit LivM
960083	960673	ycaK		livG	branched chain amino acid/phenylalanine ABC transporter ATP binding subunit LivG
960755	961495	pflA		livF	branched chain amino acid/phenylalanine ABC transporter ATP binding subunit LivF
961687	963969	pflB		ugpB	sn-glycerol 3-phosphate ABC transporter periplasmic binding protein
964024	964923	focA		ugpA	sn-glycerol 3-phosphate ABC transporter membranesubunit UgpA
965287	967047	ycaO		ugpE	sn-glycerol 3-phosphate ABC transporter membranesubunit UgpE
967177	967869	ycaP		ugpC	sn-glycerol 3-phosphate ABC transporter ATP binding subunit
968068	969156	serC		ugpQ	glycerophosphodiester phosphodiesterase
969227	970510	aroA		yhhA	DUF2756 domain-containing protein YhhA
970679	971443	ycaL		ggt	glutathione hydrolase proenzyme
971616	972299	cmk		yrhB	putative heat shock chaperone
972410	974083	rpsA		yrhD	uncharacterized protein YrhD
974243	974527	ihfB		insB-1	IS1 protein InsB
974735	976999	ycaI		insA-1	IS1 protein InsA
977036	978784	msbA		yrhA	putative uncharacterized protein YrhA
978781	979767	lpxK		yhhZ	putative endonuclease YhhZ
979804	981036	ycaQ		yhhY	N-acetyltransferase YhhY
981088	981270	ycaR		yhhX	putative oxidoreductase YhhX
981267	982013	kdsB		yhhW	quercetin 2,3-dioxygenase
982167	983060	ycbJ		gntR	DNA-binding transcriptional repressor GntR
983037	983816	elyC		gntK	D-gluconate kinase, thermostable
983952	984737	cmoM		gntU	low-affinity gluconate transporter
984734	986056	mukF		yhgN	putative inner membrane protein
986037	986741	mukE		asd	aspartate-semialdehyde dehydrogenase
986741	991201	mukB		glgB	1,4-alpha-glucan branching enzyme
991462	993309	ldtD		glgX	limit dextrin alpha-1,6-glucohydrolase
993490	994038	ycbK		glgC	glucose-1-phosphate adenylyltransferase
994065	994712	gloC		glgA	glycogen synthase
994934	996124	aspC		glgP	glycogen phosphorylase
996309	997397	ompF		yzgL	putative uncharacterized protein YzgL
998000	999400	asnS		glpD	aerobic glycerol 3-phosphate dehydrogenase
999569	1000771	pncB		glpE	thiosulfate sulfurtransferase GlpE
1001037	1003649	pepN		glpG	rhomboid protease
1003692	1004459	ssuB		glpR	DNA-binding transcriptional repressor GlpR
1004456	1005247	ssuC		rtcR	DNA-binding transcriptional activator RtcR
1005258	1006403	ssuD		rtcB	RNA-splicing ligase
1006400	1007359	ssuA		rtcA	RNA 3'-terminal phosphate cyclase
1007352	1007927	ssuE		malT	DNA-binding transcriptional activator MalT
1008283	1008822	elfA		malP	maltodextrin phosphorylase
1008905	1009606	elfD		malQ	4-alpha-glucanotransferase
1009631	1012231	elfC		gntT	high-affinity gluconate transporter
1009690	1009703	psaA		nfuA	iron-sulfur cluster carrier protein NfuA
1012222	1013292	elfG		yhgH	DNA utilization protein YhgH
1013304	1013846	ycbU		bioH	pimeloyl-acyl carrier protein methyl ester esterase
1013854	1014369	ycbV		rpnA	recombination-promoting nuclease RpnA
1014362	1015072	ycbF		feoC	ferrous iron transport protein FeoC
1015183	1016193	pyrD		feoB	Fe(2(+)) transporter FeoB
1016367	1016909	zapC		feoA	ferrous iron transport protein A
1016906	1017973	ycbX		yhgF	putative RNA-binding protein YhgF
1018259	1020367	rlmL		greB	transcription elongation factor GreB
1020379	1022286	uup		ompR	DNA-binding transcriptional dual regulator OmpR
1022416	1023669	pqiA		envZ	sensory histidine kinase EnvZ
1023674	1025314	pqiB		pck	phosphoenolpyruvate carboxykinase (ATP)
1025311	1025874	pqiC		yhgE	putative transport protein YhgE
1026130	1026297	rmf		hslO	molecular chaperone Hsp33
1026367	1026885	fabA		hslR	heat shock protein Hsp15
1026954	1028714	ycbZ		yrfG	purine nucleotidase
1028900	1029352	matP		igaA	inner membrane protein - inhibits the Rcs signaling pathway
1029428	1030468	ompA		nudE	ADP-sugar diphosphatase NudE
1030825	1031334	sulA		mrcA	peptidoglycan glycosyltransferase/peptidoglycan DD-transpeptidase MrcA
1031553	1032182	sxy		hofM	DNA utilization protein HofM
1032145	1034298	yccS		hofN	DNA utilization protein HofN
1034317	1034763	yccF		hofO	DNA utilization protein HofO
1034886	1036940	helD		hofP	DNA utilization protein HofP
1036972	1037430	mgsA		hofQ	DNA utilization protein HofQ
1037526	1038188	yccT		aroK	shikimate kinase 1
1038361	1038774	yccU		aroB	3-dehydroquinate synthase
1038819	1039136	hspQ		damX	cell division protein DamX
1039194	1040384	rlmI		dam	DNA adenine methyltransferase
1040479	1040757	yccX		rpe	ribulose-phosphate 3-epimerase
1040754	1041083	tusE		gph	phosphoglycolate phosphatase
1041174	1041833	yccA		trpS	tryptophan--tRNA ligase
1042040	1042127	serT		yhfZ	putative DNA-binding transcriptional regulator YhfZ
1042554	1043672	hyaA		yhfY	conserved protein YhfY
1043669	1045462	hyaB		yhfX	putative PLP-binding protein YhfX
1045481	1046188	hyaC		yhfW	putative mutase YhfW
1046185	1046772	hyaD		php	putative hydrolase
1046769	1047167	hyaE		yhfU	DUF2620 domain-containing protein YhfU
1047164	1048021	hyaF		yhfT	uncharacterized protein YhfT
1048155	1049699	appC		yhfS	putative aminotransferase YhfS
1049711	1050847	appB		frlR	putative DNA-binding transcriptional regulator FrlR
1050860	1050952	appX		frlD	fructoselysine 6-kinase
1051032	1052330	appA		frlC	fructoselysine 3-epimerase
1052445	1054625	etk		frlB	fructoselysine 6-phosphate deglycase
1054645	1055091	etp		frlA	fructoselysine/psicoselysine transporter
1055079	1056218	gfcE		yhfL	DUF4223 domain-containing lipoprotein YhfL
1056264	1058360	gfcD		cysG	siroheme synthase
1058360	1059106	gfcC		nirC	nitrite transporter NirC
1059103	1059747	gfcB		nirD	nitrite reductase subunit NirD
1059854	1060159	gfcA		nirB	nitrite reductase catalytic subunit NirB
1060248	1060523	insA-4		tsgA	putative transporter TsgA
1060442	1060945	insB-4		ppiA	peptidyl-prolyl cis-trans isomerase A
1061378	1061590	cspH		yhfG	DUF2559 domain-containing protein YhfG
1061876	1062088	cspG		fic	putative adenosine monophosphate--protein transferase Fic
1062099	1062287	ymcF		pabA	aminodeoxychorismate synthase subunit 2
1062262	1062492	ymcE		argD	N-acetylornithine aminotransferase/N-succinyldiaminopimelate aminotransferase
1062482	1062655	gnsA		yhfK	putative transporter YhfK
1062704	1063777	yccM		crp	DNA-binding transcriptional dual regulator CRP
1063849	1066581	torS		yhfA	OsmC family protein
1066676	1067704	torT		prkB	putative phosphoribulokinase
1067677	1068369	torR		yheU	UPF0270 family protein YheU
1068499	1069671	torC		yheT	putative hydrolase YheT
1069671	1072217	torA		yheS	ABC transporter ATP-binding protein YheS
1072214	1072813	torD		kefG	protein required for KefB activity
1072965	1073270	cbpM		kefB	K(+) : H(+) antiporter KefB
1073270	1074190	cbpA		yheV	DUF2387 domain-containing protein YheV
1074451	1075707	yccE		slyD	FKBP-type peptidyl-prolyl cis-trans isomerase SlyD
1076000	1077241	agp		slyX	protein SlyX
1077279	1077506	yccJ		fkpA	peptidyl-prolyl cis-trans isomerase FkpA
1077527	1078123	wrbA		yheO	putative DNA-binding transcriptional regulator YheO
1078496	1078669	ymdF		tusD	sulfurtransferase complex subunit TusD
1078926	1080254	rutG		tusC	sulfurtransferase complex subunit TusC
1080275	1080769	rutF		tusB	sulfurtransferase complex subunit TusB
1080780	1081370	rutE		rpsL	30S ribosomal subunit protein S12
1081380	1082180	rutD		rpsG	30S ribosomal subunit protein S7
1082188	1082574	rutC		fusA	elongation factor G
1082586	1083278	rutB		tufA	translation elongation factor Tu 1
1083278	1084426	rutA		chiA	endochitinase
1084657	1085295	rutR		bfd	bacterioferritin-associated ferredoxin
1085335	1089297	putA		bfr	bacterioferritin
1089439	1089561	ymdG		gspO	Type II secretion system prepilin peptidase
1089720	1091228	putP		gspM	Type II secretion system protein GspM
1091771	1092600	efeU		gspL	Type II secretion system protein GspL
1092658	1093785	efeO		gspK	Type II secretion system protein GspK
1093791	1095062	efeB		gspJ	Type II secretion system protein GspJ
1095407	1096471	phoH		gspI	Type II secretion system protein GspI
1096521	1096934	pgaD		gspH	Type II secretion system protein GspH
1096936	1098261	pgaC		gspG	Type II secretion system protein GspG
1098254	1100272	pgaB		gspF	Type II secretion system protein GspF
1100281	1102704	pgaA		gspE	Type II secretion system protein GspE
1103291	1104649	dgcT		gspD	Type II secretion system protein GspD
1104690	1105556	insF-1		gspC	Type II secretion system protein GspC
1105553	1105852	insE-1		gspA	Type II secretion system protein GspA
1105959	1106261	ymdE		gspB	putative general secretion pathway protein B
1106258	1107244	ycdU		rpsJ	30S ribosomal subunit protein S10
1107980	1108067	serW		rplC	50S ribosomal subunit protein L3
1108301	1109239	ghrA		rplD	50S ribosomal subunit protein L4
1109294	1110031	ycdX		rplW	50S ribosomal subunit protein L23
1110055	1110609	ycdY		rplB	50S ribosomal subunit protein L2
1110711	1111202	ycdZ		rpsS	30S ribosomal subunit protein S19
1111266	1112099	csgG		rplV	50S ribosomal subunit protein L22
1112126	1112542	csgF		rpsC	30S ribosomal subunit protein S3
1112567	1112956	csgE		rplP	50S ribosomal subunit protein L16
1112961	1113611	csgD		rpmC	50S ribosomal subunit protein L29
1114366	1114821	csgB		rpsQ	30S ribosomal subunit protein S17
1114862	1115317	csgA		rplN	50S ribosomal subunit protein L14
1115376	1115708	csgC		rplX	50S ribosomal subunit protein L24
1115829	1116140	ymdA		rplE	50S ribosomal subunit protein L5
1116235	1116768	ymdB		rpsN	30S ribosomal subunit protein S14
1116770	1118191	clsC		rpsH	30S ribosomal subunit protein S8
1118199	1119356	opgC		rplF	50S ribosomal subunit protein L6
1119750	1121285	opgG		rplR	50S ribosomal subunit protein L18
1121278	1123821	opgH		rpsE	30S ribosomal subunit protein S5
1123994	1124221	yceK		rpmD	50S ribosomal subunit protein L30
1124222	1124596	msyB		rplO	50S ribosomal subunit protein L15
1124679	1125905	mdtG		secY	Sec translocon subunit SecY
1126077	1126997	lpxL		rpmJ	50S ribosomal subunit protein L36
1127222	1128274	yceA		rpsM	30S ribosomal subunit protein S13
1128316	1128891	yceI		rpsK	30S ribosomal subunit protein S11
1128895	1129461	yceJ		rpsD	30S ribosomal subunit protein S4
1129722	1129862	yceO		rpoA	RNA polymerase subunit alpha
1129883	1131001	solA		rplQ	50S ribosomal subunit protein L17
1131116	1131370	bssS		yhdN	conserved protein YhdN
1131657	1131902	dinI		zntR	DNA-binding transcriptional activator ZntR
1131976	1133022	pyrC		arfA	alternative ribosome-rescue factor A
1133128	1133688	yceB		mscL	large conductance mechanosensitive channel
1133822	1134493	grxB		trkA	NAD-binding component of Trk potassium transporters
1134533	1135741	mdtH		rsmB	16S rRNA m(5)C967 methyltransferase
1135977	1136561	rimJ		fmt	10-formyltetrahydrofolate:L-methionyl-tRNA(fMet)N-formyltransferase
1136572	1137219	yceH		def	peptide deformylase
1137188	1138144	yceM		smf	protein Smf
1138254	1139789	murJ		smg	DUF494 domain-containing protein Smg
1139829	1140245	flgN		yrdD	putative DNA topoisomerase
1140250	1140543	flgM		tsaC	threonylcarbamoyl-AMP synthase
1140619	1141278	flgA		aroE	shikimate dehydrogenase
1141433	1141849	flgB		yrdB	conserved protein YrdB
1141853	1142257	flgC		yrdA	protein YrdA
1142269	1142964	flgD		yhdZ	putative ABC transporter ATP-binding subunit YhdZ
1142989	1144197	flgE		yhdY	putative ABC transporter membrane subunit YhdY
1144217	1144972	flgF		yhdX	putative ABC transporter membrane subunit YhdX
1145144	1145926	flgG		yhdW	putative ABC transporter periplasmic binding protein YhdW
1145979	1146677	flgH		yhdV	lipoprotein YhdV
1146722	1147786	flgI		acrF	multidrug efflux pump RND permease AcrF
1147786	1148727	flgJ		acrE	multidrug efflux pump membrane fusion lipoprotein AcrE
1148793	1150436	flgK		envR	DNA-binding transcriptional repressor EnvR
1150448	1151401	flgL		yhdU	DUF2556 domain-containing protein YhdU
1151597	1154782	rne		yhdJ	DNA adenine methyltransferase
1154917	1155237	yceQ		fis	DNA-binding transcriptional dual regulator Fis
1155355	1156314	rluC		dusB	tRNA-dihydrouridine synthase B
1156426	1157010	yceF		prmA	methyltransferase for 50S ribosomal subunit protein L11
1157004	1157172	sraB		panF	pantothenate:Na(+) symporter
1157209	1157730	yceD		yhdT	DUF997 domain-containing protein YhdT
1157782	1157955	rpmF		accC	biotin carboxylase
1158036	1159106	plsX		accB	biotin carboxyl carrier protein
1159174	1160127	fabH		yhdH	acrylyl-CoA reductase
1160143	1161072	fabD		csrD	regulator of CsrB and CsrC decay
1161085	1161819	fabG		mreB	dynamic cytoskeletal protein MreB
1162030	1162266	acpP		mreC	cell shape determining protein MreC
1162384	1163595	fabF		mreD	cell shape determining protein MreD
1163715	1164524	pabC		yhdE	nucleoside triphosphate pyrophosphatase YhdE
1164527	1165549	mltG		rng	RNase G
1165539	1166180	tmk		yhdP	AsmA2 domain-containing protein
1166177	1167181	holB		tldD	metalloprotease TldD
1167192	1167989	ycfH		aaeR	LysR-type transcriptional regulator AaeR
1168284	1169717	ptsG		aaeX	DUF1656 domain-containing protein AaeX
1169777	1171966	fhuE		aaeA	aromatic carboxylic acid efflux pump membrane fusion protein
1172282	1172659	hinT		aaeB	aromatic carboxylic acid efflux pump subunit AaeB
1172662	1173039	ycfL		yhcO	putative barnase inhibitor
1173053	1173694	lpoB		yhcN	DUF1471 domain-containing stress-induced proteinYhcN
1173714	1174499	thiK		argR	DNA-binding transcriptional dual regulator ArgR
1174522	1175535	nagZ		mdh	malate dehydrogenase
1175558	1176100	ycfP		degS	serine endoprotease
1176500	1177804	ndh		degQ	periplasmic serine endoprotease
1177975	1178553	ycfJ		yhcB	conserved protein YhcB
1178615	1179247	comR		zapE	cell division factor ZapE with ATPase activity
1179488	1179745	bhsA		rplM	50S ribosomal subunit protein L13
1179827	1180792	ldtC		rpsI	30S ribosomal subunit protein S9
1180933	1184379	mfd		sspA	stringent starvation protein A
1184507	1185580	ycfT		sspB	ClpXP protease specificity-enhancing factor
1185842	1187041	lolC		dcuD	putative transporter DcuD
1187034	1187735	lolD		nanR	DNA-binding transcriptional dual regulator NanR
1187735	1188979	lolE		nanA	N-acetylneuraminate lyase
1189008	1189919	nagK		nanT	N-acetylneuraminate:H(+) symporter
1189935	1190774	cobB		nanE	putative N-acetylmannosamine-6-phosphate epimerase
1190894	1191682	ycfZ		nanK	N-acetylmannosamine kinase
1191679	1192140	ymfA		yhcH	DUF386 domain-containing protein YhcH
1192198	1193244	potD		yhcG	DUF1016 domain-containing protein YhcG
1193241	1194035	potC		yhcF	DUF1120 domain-containing protein YhcF
1194032	1194889	potB		insH-1	CP4-6 prophage; IS5 transposase and trans-activator
1194873	1196009	potA		yhcE	putative uncharacterized protein YhcE
1196259	1197485	pepT		yhcD	putative fimbrial usher protein YhcD
1197534	1198655	roxA		yhcA	putative fimbrial chaperone YhcA
1198731	1200191	phoQ		gltF	periplasmic protein GltF
1200191	1200862	phoP		gltD	glutamate synthase subunit GltD
1201031	1202401	purB		gltB	glutamate synthase subunit GltB
1202405	1203013	hflD		yhcC	radical SAM family oxidoreductase YhcC
1203082	1204188	mnmA		arcB	sensory histidine kinase ArcB
1204242	1204703	nudJ		elbB	low activity glyoxalase ElbB
1204713	1205366	rluE		mtgA	peptidoglycan glycosyltransferase MtgA
1205538	1206788	icd		yrbL	protein kinase-like domain-containing protein YrbL
1207282	1207947	ymfD		npr	phosphorelay protein Npr
1207948	1208643	ymfE		rapZ	RNase adaptor protein
1209110	1210003	lit		ptsN	phosphotransferase system enzyme IIA(Ntr)
1210094	1211221	intE		hpf	ribosome hibernation-promoting factor
1211202	1211447	xisE		rpoN	RNA polymerase, sigma 54 (sigma N) factor
1211484	1211795	ymfH		lptB	lipopolysaccharide transport system ATP binding protein
1211912	1212253	ymfI		lptA	lipopolysaccharide transport system protein LptA
1212191	1212499	ymfJ		lptC	lipopolysaccharide transport system protein LptC
1212674	1213348	ymfK		kdsC	3-deoxy-D-manno-octulosonate 8-phosphate phosphatase KdsC
1213439	1213639	ymfT		kdsD	D-arabinose 5-phosphate isomerase KdsD
1213671	1214240	ymfL		yrbG	putative transport protein YrbG
1214237	1214575	ymfM		mlaF	intermembrane phospholipid transport system, ATPbinding subunit MlaF
1214585	1215952	ymfN		mlaE	intermembrane phospholipid transport system, integral membrane subunit MlaE
1215964	1216146	ymfR		mlaD	intermembrane phospholipid transport system, substrate binding protein MlaD
1216146	1216619	beeE		mlaC	intermembrane phospholipid transport system - periplasmic binding protein
1216519	1217337	jayE		mlaB	intermembrane phospholipid transport system protein MlaB
1217328	1217912	ymfQ		ibaG	acid stress protein IbaG
1217916	1218545	ycfK		murA	UDP-N-acetylglucosamine 1-carboxyvinyltransferase
1218547	1218960	tfaP		sfsB	putative transcriptional regulator SfsB
1218932	1219534	tfaE		ispB	all-trans-octaprenyl-diphosphate synthase
1219534	1220070	stfE		rplU	50S ribosomal subunit protein L21
1220100	1220654	pinE		rpmA	50S ribosomal subunit protein L27
1220761	1221594	mcrA		yhbE	inner membrane protein YhbE
1221828	1221992	icdC		obgE	GTPase ObgE
1222095	1222418	iraM		dacB	peptidoglycan DD-endopeptidase DacB
1222675	1222719	ymgK		greA	transcription elongation factor GreA
1222955	1223065	ymgL		yhbY	ribosome assembly factor YhbY
1223118	1223522	ycgX		rlmE	23S rRNA 2'-O-ribose U2552 methyltransferase
1223743	1224474	bluR		ftsH	ATP-dependent zinc metalloprotease FtsH
1224679	1225890	bluF		folP	dihydropteroate synthase
1226204	1226440	ycgZ		glmM	phosphoglucosamine mutase
1226483	1226755	ymgA		secG	Sec translocon subunit SecG
1226784	1227050	ariR		yhbX	putative hydrolase, inner membrane
1227163	1227411	ymgC		argG	argininosuccinate synthetase
1227743	1229266	pdeG		rimP	ribosome maturation factor RimP
1229398	1229616	ymgF		nusA	transcription termination/antitermination protein NusA
1230016	1232663	ycgH		infB	translation initiation factor IF-2
1232720	1233049	ymgD		rbfA	30S ribosome binding factor
1233059	1233403	ymgG		truB	tRNA pseudouridine(55) synthase
1233405	1233578	ymgI		rpsO	30S ribosomal subunit protein S15
1233664	1233864	ymgJ		pnp	polynucleotide phosphorylase
1233979	1234322	ycgI		nlpI	lipoprotein NlpI
1234694	1234960	minE		yrbN	uncharacterized protein YrbN
1234964	1235776	minD		deaD	ATP-dependent RNA helicase DeaD
1235800	1236495	minC		mtr	tryptophan:H(+) symporter Mtr
1237015	1237383	ycgJ		yhbW	putative luciferase-like monooxygenase
1237486	1237887	pliG		yhbV	putative peptidase YhbV
1238096	1238422	ycgL		yhbU	putative peptidase YhbU
1238494	1239153	ycgM		yhbT	SCP2 domain-containing protein YhbT
1239230	1239691	ycgN		yhbS	putative acyltransferase with acyl-CoA N-acyltransferase domain
1239898	1240809	hlyE		yhbQ	DNA damage response nuclease YhbQ
1241182	1241601	umuD		yhbP	putative FMN binding protein YhbP
1241601	1242869	umuC		yhbO	protein/nucleic acid deglycase 2
1242915	1243445	dsbB		yraR	putative nucleoside-diphosphate-sugar epimerase
1243591	1245132	nhaB		yraQ	permease family protein YraQ
1245353	1246072	fadR		yraP	divisome-associated lipoprotein YraP
1246124	1247656	ycgB		diaA	DnaA initiator-associating factor for replication initiation
1247986	1249284	dadA		yraN	UPF0102 family protein YraN
1249294	1250364	dadX		lpoA	outer membrane lipoprotein - activator of MrcA activity
1250675	1250878	ymgM		rsmI	16S rRNA 2'-O-ribose C1402 methyltransferase
1250750	1252486	cvrA		yraK	putative fimbrial adhesin YraK
1252581	1253495	ldcA		yraJ	putative fimbrial usher protein YraJ
1253553	1254206	emtA		yraI	putative fimbrial chaperone YraI
1254208	1254918	ycgR		yraH	putative fimbrial protein YraH
1255143	1255397	ymgE		agaI	putative deaminase AgaI
1255575	1256015	ycgY		agaD	galactosamine-specific PTS enzyme IID component
1256094	1257791	treA		agaC	galactosamine-specific PTS enzyme IIC component
1258111	1259529	dhaM		agaB	galactosamine-specific PTS enzyme IIB component
1259540	1260172	dhaL		kbaY	tagatose-1,6-bisphosphate aldolase 1 subunit KbaY
1260183	1261253	dhaK		agaS	putative galactosamine-6-phosphate deaminase/isomerase
1261481	1263400	dhaR		agaA	putative truncated N-acetylgalactosamine-6-phosphate deacetylase
1263500	1266367	ycgV		agaW	N-acetyl-D-galactosamine specific PTS truncated enzyme IIC component
1267136	1268227	ychF		agaV	N-acetyl-D-galactosamine specific PTS enzyme IIBcomponent
1268344	1268916	pth		kbaZ	tagatose-1,6-bisphosphate aldolase 1 subunit KbaZ
1269206	1269484	ychH		agaR	DNA-binding transcriptional repressor AgaR
1269539	1271191	dauA		yhaV	ribosome-dependent mRNA interferase toxin YhaV
1271343	1272308	prs		prlF	antitoxin PrlF
1272441	1273292	ispE		garD	galactarate dehydratase
1273292	1273915	lolB		garP	galactarate/glucarate/glycerate transporter GarP
1274129	1275385	hemA		garL	alpha-dehydro-beta-deoxy-D-glucarate aldolase
1275427	1276509	prfA		garR	tartronate semialdehyde reductase
1276509	1277342	prmC		garK	glycerate 2-kinase 1
1277339	1277731	ychQ		yhaC	uncharacterized protein YhaC
1277735	1278544	ychA		yhaB	protein YhaB
1278580	1279434	kdsA		tdcR	DNA-binding transcriptional activator TdcR
1279583	1279690	ldrA		tdcA	DNA-binding transcriptional activator TdcA
1279738	1279804	rdlA		tdcB	catabolic threonine dehydratase
1280118	1280225	ldrB		tdcC	threonine/serine:H(+) symporter
1280273	1280338	rdlB		tdcD	propionate kinase
1280653	1280760	ldrA		tdcE	2-ketobutyrate formate-lyase/pyruvate formate-lyase 4
1280808	1280875	rdlC		tdcF	putative enamine/imine deaminase
1281164	1282264	chaA		tdcG	L-serine deaminase III
1282534	1282764	chaB		cyuP	putative D/L-serine transporter
1282901	1283617	chaC		cyuA	putative L-cysteine desulfidase CyuA
1283661	1284014	ychN		yhaL	uncharacterized protein YhaL
1284199	1285593	ychO		yhaK	bicupin-related protein
1285594	1286244	narL		yhaJ	DNA-binding transcriptional activator YhaJ
1286237	1288033	narX		yhaI	putative inner membrane protein
1288372	1289763	narK		yhaH	putative inner membrane protein
1290279	1294022	narG		yqjG	glutathionyl-hydroquinone reductase YqjG
1294019	1295557	narH		yqjF	DoxX family protein
1295554	1296264	narJ		yqjK	conserved protein YqjK
1296264	1296941	narI		yqjE	conserved inner membrane protein YqjE
1297124	1297399	ychS		yqjD	ribosome- and membrane-associated DUF883 domain-containing protein YqjD
1297125	1297295	rttR		yqjC	DUF1090 domain-containing protein YqjC
1297146	1297235	tpr		mzrA	modulator protein MzrA
1297302	1297577	ychS		yqjA	DedA family protein YqjA
1297303	1297473	rttR		exuR	DNA-binding transcriptional repressor ExuR
1297324	1297413	tpr		exuT	hexuronate transporter
1297481	1297651	rttR		uxaC	D-glucoronate/D-galacturonate isomerase
1297659	1297743	tyrT		uxaA	D-altronate dehydratase
1297953	1298037	tyrT		ygjV	inner membrane protein
1298197	1299039	purU		sstT	serine/threonine:Na(+) symporter
1299089	1299568	ychJ		alx	putative membrane-bound redox modulator Alx
1299660	1300565	rssA		ygjR	putative oxidoreductase YgjR
1300657	1301670	rssB		ygjQ	DUF218 domain-containing protein YgjQ
1301872	1302780	galU		ygjP	putative metal-dependent hydrolase
1302924	1303337	hns		rlmG	23S rRNA m(2)G1835 methyltransferase
1303942	1304559	tdk		higB	ribosome-dependent mRNA interferase toxin HigB
1304841	1305737	insZ		higA	antitoxin/DNA-binding transcriptional repressor HigA
1305861	1308536	adhE		fadH	2,4-dienoyl-CoA reductase
1309013	1309660	ychE		ygjK	glycoside hydrolase
1309946	1310962	insH-1		ygjJ	protein YgjJ
1311597	1313228	oppA		ygjI	putative transporter YgjI
1313314	1314234	oppB		ebgC	DUF386 domain-containing evolved beta-D-galactosidase subunit beta
1314249	1315157	oppC		ebgA	evolved beta-D-galactosidase subunit alpha
1315169	1316182	oppD		ebgR	DNA-binding transcriptional repressor EbgR
1316179	1317183	oppF		ygjH	putative tRNA-binding protein YgjH
1317236	1317565	yciU		patA	putrescine aminotransferase
1317600	1319060	clsA		aer	aerotaxis sensor receptor, flavoprotein
1319203	1319376	yciY		nfeR	DNA-binding transcriptional repressor NfeR
1319431	1320684	kch		nfeF	NADPH-dependent ferric chelate reductase
1320984	1321277	yciI		mug	stationary phase mismatch/uracil DNA glycosylase
1321504	1322223	tonB		rpoD	RNA polymerase, sigma 70 (sigma D) factor
1322263	1322661	yciA		dnaG	DNA primase
1322766	1323305	yciB		rpsU	30S ribosomal subunit protein S21
1323335	1324078	yciC		tsaD	N(6)-L-threonylcarbamoyladenine synthase, TsaD subunit
1324435	1325073	ompW		ttdT	L-tartrate:succinate antiporter
1325133	1325639	yciE		ttdB	L(+)-tartrate dehydratase subunit beta
1325685	1326185	yciF		ttdA	L(+)-tartrate dehydratase subunit alpha
1326271	1326450	yciG		ttdR	DNA-binding transcriptional activator Dan
1326831	1327637	trpA		plsY	putative glycerol-3-phosphate acyltransferase
1327637	1328830	trpB		folB	dihydroneopterin aldolase
1328842	1330203	trpC		bacA	undecaprenyl pyrophosphate phosphatase
1330204	1331799	trpD		cca	fused tRNA nucleotidyltransferase/2',3'-cyclic phosphodiesterase/2' nucleotidase and phosphatase
1331799	1333361	trpE		ygiM	putative signal transduction protein (SH3 domain)
1333453	1333497	trpL		ygiF	inorganic triphosphatase
1333635	1334516	yciV		glnE	fused glutamine synthetase deadenylase/glutaminesynthetase adenylyltransferase
1334513	1335133	yciO		rfaE	fused heptose 7-phosphate kinase/heptose 1-phosphate adenyltransferase
1335161	1337056	yciQ		ibsE	toxic peptide IbsE
1337267	1338142	rluB		ibsD	putative toxic peptide IbsD
1338182	1338772	btuR		yqiK	protein YqiK
1338769	1339527	yciK		yqiJ	putative inner membrane protein
1339753	1340796	sohB		glgS	surface composition regulator
1340832	1341083	yciN		yqiI	putative fimbrial protein YqiI
1341463	1344060	topA		yqiH	putative fimbrial chaperone YqiH
1344270	1345244	cysB		insD-1	IS2 element protein
1345539	1345703	ymiA		insC-1	IS2 element protein InsA
1345706	1345873	yciX		yqiG	putative outer membrane usher protein YqiG
1345987	1346082	ymiC		ygiL	putative fimbrial protein YgiL
1346246	1348921	acnA		ubiK	ubiquinone biosynthesis accessory factor UbiK
1348985	1349575	ribA		ribB	3,4-dihydroxy-2-butanone-4-phosphate synthase
1349745	1350509	pgpB		yqiD	protein YqiD
1350682	1350966	lapA		zupT	heavy metal divalent cation transporter ZupT
1350973	1352142	lapB		ygiD	4,5-DOPA dioxygenase extradiol
1352336	1353073	pyrF		ygiC	putative enzyme with ATPase activity
1353073	1353399	yciH		ygiB	DUF1190 domain-containing protein YgiB
1353525	1353743	osmB		ygiA	putative protein YgiA
1354012	1354761	yciT		tolC	outer membrane channel TolC
1354851	1355024	yciZ		nudF	ADP-sugar pyrophosphatase
1355172	1357157	pdeR		yqiB	DUF1249 domain-containing protein YqiB
1357211	1357315	ymiB		cpdA	cAMP phosphodiesterase
1357393	1359327	rnb		yqiA	esterase YqiA
1359395	1360522	yciW		parE	DNA topoisomerase IV subunit B
1360666	1361454	fabI		ygiN	putative quinol monooxygenase YgiN
1361822	1362175	ycjD		mdaB	NADPH:quinone oxidoreductase MdaB
1362243	1363049	sapF		ygiZ	conserved inner membrane protein YgiZ
1363051	1364043	sapD		qseC	sensory histidine kinase QseC
1364043	1364933	sapC		qseB	DNA-binding transcriptional activator QseB
1364920	1365885	sapB		ygiW	BOF family protein YgiW
1365882	1367525	sapA		ygiV	DNA-binding transcriptional repressor YgiV
1367838	1368083	ymjA		mqsR	mRNA interferase/toxin of the MqsR-MqsA toxin-antitoxin system
1368217	1369602	puuP		mqsA	antitoxin of the MqsRA toxin-antitoxin system/DNA-binding transcriptional repressor MqsA
1369592	1369756	ymjE		ygiS	putative deoxycholate binding periplasmic protein
1369905	1371323	puuA		parC	DNA topoisomerase IV subunit A
1371535	1372299	puuD		plsC	1-acylglycerol-3-phosphate O-acyltransferase
1372326	1372883	puuR		ftsP	cell division protein required during stress conditions
1373158	1374645	puuC		ygiQ	radical SAM superfamily protein YgiQ
1374647	1375927	puuB		yqhH	lipoprotein YqhH
1375965	1377230	puuE		yqhG	DUF3828 domain-containing protein YqhG
1377350	1378327	pspF		dkgA	methylglyoxal reductase DkgA
1378494	1379162	pspA		yqhD	NADPH-dependent aldehyde reductase YqhD
1379216	1379440	pspB		yqhC	DNA-binding transcriptional activator YqhC
1379440	1379799	pspC		yghB	DedA family protein YghB
1379808	1380029	pspD		metC	cystathionine beta-lyase/L-cysteine desulfhydrase
1380104	1380418	pspE		exbB	Ton complex subunit ExbB
1380631	1382310	ycjM		exbD	Ton complex subunit ExbD
1382324	1383616	ycjN		yghA	NADP(+)-dependent aldehyde reductase
1383637	1384518	ycjO		yqhA	uncharacterized protein YqhA
1384505	1385347	ycjP		gpr	L-glyceraldehyde 3-phosphate reductase
1385378	1386430	ycjQ		yqhI	protein YqhI
1386449	1387237	ycjR		yghX	putative hydrolase fragment
1387259	1388302	ycjS		yghW	DUF2623 domain-containing protein YghW
1388299	1390566	ycjT		hybO	hydrogenase 2 small subunit
1390563	1391222	ycjU		hybA	hydrogenase 2 iron-sulfur protein
1391236	1392204	ycjV		hybB	hydrogenase 2 membrane subunit
1392204	1392317	ymjB		hybC	hydrogenase 2 large subunit
1392362	1393267	ompG		hybD	putative hydrogenase 2 maturation protease
1392501	1392515	psaA		hybE	hydrogenase 2-specific chaperone
1393378	1394376	ycjW		hybF	hydrogenase maturation protein HybF
1394532	1395929	ycjX		hybG	hydrogenase 2 accessory protein
1395926	1396987	ycjF		yghU	disulfide reductase/organic hydroperoxide reductase
1397135	1398676	tyrR		gss	fused glutathionylspermidine amidase/glutathionylspermidine synthetase
1398720	1399226	tpx		pitB	metal phosphate:H(+) symporter PitB
1399345	1400310	ycjG		yghT	putative ATP-binding protein YghT
1400285	1401013	mpaA		yghS	putative ATP-binding protein YghS
1401095	1401277	ymjC		yghR	putative ATP-binding protein YghR
1401283	1401348	ymjD		yghQ	putative transport protein YghQ
1401348	1402268	ycjY		insH-1	CP4-6 prophage; IS5 transposase and trans-activator
1402406	1403305	pgrR		yghO	putative DNA-binding transcriptional regulator YghO
1403642	1405255	mppA		glcC	DNA-binding transcriptional dual regulator GlcC
1405306	1406337	ynaI		glcD	glycolate dehydrogenase, putative FAD-linked subunit
1406491	1407507	insH-1		glcE	glycolate dehydrogenase, putative FAD-binding subunit
1407780	1408037	ynaJ		glcF	glycolate dehydrogenase, putative iron-sulfur subunit
1408087	1409037	uspE		glcG	putative heme-binding protein GlcG
1409189	1409941	fnr		glcB	malate synthase G
1410136	1410651	ogt		glcA	glycolate/lactate:H(+) symporter GlcA
1410662	1412188	abgT		yghJ	putative lipoprotein YghJ
1412225	1413670	abgB		pppA	prepilin peptidase
1413670	1414980	abgA		yghG	lipoprotein YghG
1415156	1416064	abgR		yghF	putative type II secretion system C-type protein
1416074	1416166	mcaS		yghE	putative type II secretion system L-type protein
1416394	1416957	smrA		yghD	putative type II secretion system M-type protein
1416978	1418210	dgcM		yqgA	DUF554 domain-containing protein YqgA
1418465	1419448	zntB		speC	ornithine decarboxylase, biosynthetic
1419544	1419662	fnrS		nupG	nucleoside:H(+) symporter NupG
1419723	1419896	ynaL		mltC	membrane-bound lytic murein transglycosylase C
1419944	1421299	dbpA		yggX	putative Fe(2(+))-trafficking protein
1421428	1422363	ttcA		mutY	adenine DNA glycosylase
1422415	1423650	intR		trmI	tRNA m(7)G46 methyltransferase
1423652	1423867	xisR		yggL	protein YggL
1423946	1424155	rcbA		yggN	putative EcfF
1423971	1424149	ralA		ansB	L-asparaginase 2
1424148	1424342	ralR		yggM	DUF1202 domain-containing protein YggM
1424399	1425208	recT		yggW	putative coproporphyrinogen-III oxidase-like protein YggW
1425201	1427801	recE		rdgB	dITP/XTP pyrophosphatase
1427903	1428178	racC		yggU	conserved protein YggU
1428253	1428423	ydaE		yggT	uncharacterized protein YggT
1428423	1428644	kilR		yggS	PLP homeostasis protein
1429086	1429574	sieB		yggR	Type II/IV secretion system family protein
1429571	1429726	ydaF		yqgF	ribonuclease H-like domain containing nuclease
1429737	1429871	ydaG		yqgE	DUF179 domain-containing protein YqgE
1430180	1430656	racR		gshB	glutathione synthetase
1430780	1431076	ydaS		rsmE	16S rRNA m(3)U1498 methyltransferase
1431099	1431521	ydaT		endA	DNA-specific endonuclease I
1431534	1432391	ydaU		yggI	conserved protein YggI
1432398	1433144	ydaV		galP	galactose:H(+) symporter
1433167	1433727	ydaW		metK	methionine adenosyltransferase
1433760	1434059	rzpR		yqgD	DUF2684 domain-containing protein YqgD
1434197	1435654	trkG		yqgC	protein YqgC
1435792	1436055	ynaK		yqgB	acid stress response protein YqgB
1436036	1436395	ydaY		speA	arginine decarboxylase, biosynthetic
1436869	1437897	ynaA		speB	agmatinase
1437804	1439399	lomR		loiP	metalloprotease LoiP
1438161	1439141	insH-5		tktA	transketolase 1
1439464	1442826	stfR		cmtB	mannitol-specific PTS enzyme IIA component CmtB
1442826	1443401	tfaR		cmtA	mannitol-specific PTS enzyme IICB component CmtA
1443499	1444089	pinR		yggP	putative zinc-binding dehydrogenase YggP
1444406	1444639	ynaE		yggF	fructose 1,6-bisphosphatase YggF
1444708	1444821	ynaM		fumE	fumarase E
1445370	1445423	ttcC		yggC	P-loop NTPase domain-containing protein YggC
1445600	1446034	uspF		epd	D-erythrose-4-phosphate dehydrogenase
1446175	1447308	ompN		pgk	phosphoglycerate kinase
1447536	1447644	micC		fbaA	fructose-bisphosphate aldolase class II
1447675	1451199	ydbK		mscS	small conductance mechanosensitive channel MscS
1451473	1451739	ydbJ		argO	L-arginine exporter
1451736	1452158	hslJ		yggE	uncharacterized protein YggE
1452269	1453258	ldhA		ygfI	putative LysR-type DNA-binding transcriptional regulator YgfI
1453466	1456105	ydbH		scpC	propionyl-CoA:succinate CoA transferase
1456102	1456287	ynbE		scpB	methylmalonyl-CoA decarboxylase
1456295	1456621	ydbL		argK	methylmalonyl-CoA mutase-interacting GTPase YgfD
1456793	1457698	feaR		scpA	methylmalonyl-CoA mutase
1457934	1459433	feaB		argP	DNA-binding transcriptional dual regulator ArgP
1459491	1461764	tynA		yqfE	conserved protein YqfE
1462012	1464057	paaZ		rpiA	ribose-5-phosphate isomerase A
1464342	1465271	paaA		serA	phosphoglycerate dehydrogenase
1465283	1465570	paaB		ibsC	toxic peptide IbsC
1465579	1466325	paaC		fau	putative 5-formyltetrahydrofolate cyclo-ligase
1466340	1466837	paaD		zapA	cell division protein ZapA
1466845	1467915	paaE		ygfB	UPF0149 family protein YgfB
1467912	1468679	paaF		pepP	proline aminopeptidase P II
1468679	1469467	paaG		ubiH	2-octaprenyl-6-methoxyphenol hydroxylase
1469469	1470896	paaH		ubiI	2-octaprenylphenol hydroxylase
1470886	1471308	paaI		yqfI	protein YqfI
1471308	1472513	paaJ		gcvT	aminomethyltransferase
1472540	1473853	paaK		gcvH	glycine cleavage system H protein
1473954	1474904	paaX		gcvP	glycine decarboxylase
1474886	1475476	paaY		ygfF	putative NAD(P)-binding oxidoreductase with NAD(P)-binding Rossmann-fold domain
1475580	1475645	ynbG		bglA	6-phospho-beta-glucosidase A
1475807	1484428	ydbA		yqfB	PUA-like domain-containing protein YqfB
1478336	1479241	insD-1		yqfA	hemolysin-III family protein
1479199	1479564	insC-1		ygfZ	folate-binding protein
1479773	1480924	insI-2		sdhE	FAD assembly factor
1484636	1485496	pdxI		ygfX	protein YgfX
1485559	1487865	ydbD		fldB	flavodoxin 2
1488036	1488641	ynbA		xerD	site-specific recombinase
1488641	1489537	ynbB		dsbC	protein disulfide isomerase DsbC
1489553	1491310	ynbC		recJ	ssDNA-specific exonuclease RecJ
1491324	1492616	ynbD		prfB	peptide chain release factor RF2
1492670	1493275	azoR		lysS	lysine--tRNA ligase, constitutive
1493476	1497378	hrpA		idi	isopentenyl-diphosphate Delta-isomerase
1497650	1498450	ydcF		yqfH	protein YqfH
1498647	1500086	aldA		yqfG	uncharacterized protein YqfG
1500128	1501128	gapC		uacT	urate:H(+) symporter
1501317	1501847	cybB		ygfT	fused putative oxidoreductase, Fe-S subunit and nucleotide-binding subunit
1501858	1501921	rydC		ygfS	putative oxidoreductase, 4Fe-4S ferredoxin-type subunit
1502092	1502265	ydcA		ghxQ	guanine/hypoxanthine transporter GhxQ
1502337	1502486	hokB		guaD	guanine deaminase
1502377	1502544	mokB		xanQ	xanthine:H(+) symporter XanQ
1502534	1502589	sokB		xdhD	fused putative xanthine/hypoxanthine oxidase: molybdopterin-binding subunit and Fe-S binding subunit
1502885	1504525	trg		ygfM	putative oxidoreductase
1504563	1505486	ydcI		ssnA	putative aminohydrolase
1505703	1507046	ydcJ		ygfK	putative oxidoreductase, Fe-S subunit
1507271	1508926	opgD		mocA	molybdenum cofactor cytidylyltransferase
1509066	1509290	ydcH		yqeC	uncharacterized protein YqeC
1509353	1509892	rimL		yqeB	XdhC-CoxI family protein YqeB
1509884	1510864	ydcK		yqeA	putative amino acid kinase YqeA
1510988	1511980	tehA		hyuA	phenylhydantoinase
1511977	1512570	tehB		ygeY	putative peptidase YgeY
1512872	1513540	ydcL		ygeX	2,3-diaminopropionate ammonia-lyase
1513633	1514064	yncK		ygeW	putative carbamoyltransferase YgeW
1514132	1515280	insQ		ygeV	putative sigma(54)-dependent transcriptional regulator YgeV
1515320	1516495	ydcO		xdhC	putative xanthine dehydrogenase iron-sulfur-binding subunit XdhC
1516587	1517123	sutR		xdhB	putative xanthine dehydrogenase FAD-binding subunit XdhB
1517184	1519157	rlhA		xdhA	putative xanthine dehydrogenase molybdenum-binding subunit XdhA
1519249	1519479	yncJ		ygeR	LysM domain-containing putative peptidase lipoprotein YgeR
1519701	1519877	hicA		ygeQ	protein YgeQ
1519923	1520339	hicB		ygeP	protein YgeP
1520418	1521824	ydcR		insC-1	IS2 element protein InsA
1522069	1523214	ydcS		insD-1	IS2 element protein
1523232	1524245	ydcT		ygeO	putative uncharacterized protein YgeO
1524246	1525187	ydcU		ygeN	putative type III secretion system protein
1525177	1525971	ydcV		ygeL	protein YgeL
1525993	1527417	patD		ygeK	putative DNA-binding transcriptional regulator YgeK
1527514	1527609	yncL		pbl	transglycosylase domain-containing protein Pbl
1527804	1527977	ortT		ygeI	protein YgeI
1528063	1528296	ydcY		ygeH	putative transcriptional regulator YgeH
1528297	1528746	ydcZ		ygeG	TPR repeat-containing putative chaperone YgeG
1528743	1529261	mnaT		ygeF	protein YgeF
1529442	1530479	curA		yqeK	protein YqeK
1530677	1531342	mcbR		yqeL	uncharacterized protein YqeL
1531378	1533480	yncD		yqeJ	protein YqeJ
1533722	1534783	yncE		yqeI	putative transcriptional regulator YqeI
1534896	1536395	ansP		yqeH	putative LuxR family transcriptional regulator YqeH
1536662	1537279	yncG		yqeG	putative transporter YqeG
1537355	1537567	yncH		yqeF	putative acyltransferase
1538305	1540353	rhsE		kduI	5-dehydro-4-deoxy-D-glucuronate isomerase
1540337	1540819	ydcD		kduD	putative 2-keto-3-deoxy-D-gluconate dehydrogenase
1540734	1540928	yncO		araE	arabinose:H(+) symporter
1541001	1542054	yncI		ygeA	amino acid racemase
1542231	1543367	ydcC		lysR	DNA-binding transcriptional dual regulator LysR
1543467	1543700	pptA		lysA	diaminopimelate decarboxylase
1543697	1544266	yddH		galR	DNA-binding transcriptional dual regulator GalR
1544439	1545284	nhoA		aas	acyltransferase
1545380	1546273	yddE		lplT	lysophospholipid transporter
1546352	1547032	narV		tas	putative NADP(H)-dependent aldo-keto reductase Tas
1547029	1547724	narW		ygdR	DUF903 domain-containing lipoprotein YgdR
1547724	1549268	narY		ygdQ	UPF0053 inner membrane protein YgdQ
1549265	1553005	narZ		mutH	DNA mismatch repair protein MutH
1553087	1554475	narU		ygdT	hypothetical protein
1554799	1555134	yddJ		rppH	RNA pyrophosphohydrolase
1555173	1556129	yddK		ptsP	phosphoenolpyruvate-protein phosphotransferase PtsP
1556153	1556443	yddL		lgt	phosphatidylglycerol--prolipoprotein diacylglyceryl transferase
1556703	1557584	yddG		thyA	thymidylate synthase
1557816	1560863	fdnG		ppdA	conserved protein PpdA
1560876	1561760	fdnH		ppdB	conserved protein PpdB
1561753	1562406	fdnI		ygdB	DUF2509 domain-containing protein YgdB
1562813	1563097	yddM		ppdC	putative YgdA
1563243	1564253	adhP		recC	exodeoxyribonuclease V subunit RecC
1564387	1566084	maeA		ptrA	protease 3
1566241	1566378	sra		recB	exodeoxyribonuclease V subunit RecB
1566480	1566695	bdm		recD	exodeoxyribonuclease V subunit RecD
1567040	1567471	osmC		argA	N-acetylglutamate synthase
1567527	1568453	ddpF		amiC	N-acetylmuramoyl-L-alanine amidase C
1568446	1569432	ddpD		mltA	membrane-bound lytic murein transglycosylase A
1569429	1570325	ddpC		tcdA	tRNA threonylcarbamoyladenosine dehydratase
1570322	1571305	ddpB		csdE	sulfur acceptor protein CsdE
1571346	1572896	ddpA		csdA	cysteine sulfinate desulfinase
1572910	1573491	ddpX		ygdI	DUF903 domain-containing lipoprotein YgdI
1573749	1576148	dosP		gcvA	DNA-binding transcriptional dual regulator GcvA
1576173	1577555	dosC		ygdD	conserved inner membrane protein YgdD
1577593	1577634	yddY		rlmM	23S rRNA 2'-O-ribose C2498 methyltransferase
1577919	1579238	yddW		fucR	DNA-binding transcriptional activator FucR
1579369	1580904	gadC		fucU	L-fucose mutarotase
1581060	1582460	gadB		fucK	L-fuculokinase
1582822	1585617	pqqL		fucI	L-fucose isomerase
1585662	1588034	yddB		fucP	L-fucose:H(+) symporter
1588072	1589757	yddA		fucA	L-fuculose-phosphate aldolase
1589960	1590082	yneP		fucO	L-1,2-propanediol oxidoreductase
1590048	1591205	ydeM		ygdG	flap endonuclease
1591257	1592939	ydeN		sdaB	L-serine deaminase II
1593341	1594102	ydeO		sdaC	serine:H(+) symporter SdaC
1594177	1594374	safA		ppnN	nucleotide 5'-monophosphate nucleosidase
1594622	1596901	ydeP		queF	7-cyano-7-deazaguanine reductase
1597235	1598149	ydeQ		syd	SecY-interacting protein
1598208	1598711	ydeR		yqcC	DUF446 domain-containing protein YqcC
1598724	1599254	ydeS		truC	tRNA pseudouridine(65) synthase
1599268	1600416	ydeT		yqcA	putative flavodoxin YqcA
1600749	1600951	yneL		gudP	galactarate/glucarate/glycerate transporter GudP
1601269	1602591	hipA		gudX	glucarate dehydratase-related protein
1602591	1602857	hipB		gudD	D-glucarate dehydratase
1603080	1608501	yneO		barA	sensory histidine kinase BarA
1609032	1610624	lsrK		rlmD	23S rRNA m(5)U1939 methyltransferase
1610703	1611656	lsrR		relA	GDP/GTP pyrophosphokinase
1611905	1613440	lsrA		mazE	antitoxin of the MazF-MazE toxin-antitoxin system MazE
1613434	1614462	lsrC		mazF	endoribonuclease toxin MazF
1614462	1615454	lsrD		mazG	nucleoside triphosphate pyrophosphohydrolase
1615466	1616488	lsrB		pyrG	CTP synthetase
1616515	1617390	lsrF		eno	enolase
1617414	1617704	lsrG		ygcG	protein YgcG
1617761	1618519	tam		yqcG	cell envelope stress response protein YqcG
1618523	1619437	yneE		queE	putative 7-carboxy-7-deazaguanine synthase QueE
1619644	1621095	uxaB		ygcE	putative sugar kinase YgcE
1621322	1622269	dgcF		yqcE	putative transport protein YqcE
1622381	1622740	yneG		ygcW	putative deoxygluconate dehydrogenase
1622740	1623654	glsB		ygcU	putative FAD-containing dehydrogenase
1623730	1625118	sad		ygcS	putative transporter YgcS
1625219	1626100	yneJ		ygcR	putative flavoprotein
1626178	1627293	yneK		ygcQ	putative flavoprotein
1627443	1628633	ydeA		ygcP	putative anti-terminator regulatory protein
1628658	1629323	marC		ygcO	putative 4Fe-4S cluster-containing protein
1629553	1629969	marR		ygcN	putative oxidoreductase with FAD/NAD(P)-binding domain
1629989	1630372	marA		queD	6-carboxy-5,6,7,8-tetrahydropterin synthase
1630404	1630622	marB		cysJ	sulfite reductase, flavoprotein subunit
1630653	1631552	eamA		cysI	sulfite reductase, hemoprotein subunit
1631747	1632934	ydeE		cysH	phosphoadenosine phosphosulfate reductase
1633061	1633156	mgtS		cas3	CRISPR-associated endonuclease/helicase Cas3
1633232	1633329	mgrR		casA	type I-E CRISPR system Cascade subunit CasA
1633375	1634265	dgcZ		casB	type I-E CRISPR system Cascade subunit CasB
1634520	1634912	ydeI		casC	type I-E CRISPR system Cascade subunit CasC
1635188	1635706	ydeJ		casD	type I-E CRISPR system Cascade subunit CasD
1635750	1637795	dcp		casE	pre-CRISPR RNA endonuclease
1637932	1638678	ydfG		cas1	multifunctional nuclease Cas1
1638767	1639453	ydfH		cas2	CRISPR-associated endoribonuclease Cas2
1639630	1639833	ydfZ		iap	alkaline phosphatase isozyme conversion protein
1639868	1641328	ydfI		cysD	sulfate adenylyltransferase subunit 2
1641417	1642700	ydfJ		cysN	sulfate adenylyltransferase subunit 1
1643305	1643418	ynfT		cysC	adenylyl-sulfate kinase
1643487	1643720	ydfK		ygbE	conserved inner membrane protein YgbE
1644037	1644627	pinQ		ftsB	cell division protein FtsB
1644725	1645300	tfaQ		ispD	2-C-methyl-D-erythritol 4-phosphate cytidylyltransferase
1645300	1646247	ydfN		ispF	2-C-methyl-D-erythritol 2,4-cyclodiphosphate synthase
1646213	1646782	nohA		truD	tRNA pseudouridine(13) synthase
1647171	1647404	ynfO		umpG	broad specificity 5'(3')-nucleotidase and polyphosphatase
1647462	1647872	ydfO		pcm	L-isoaspartate protein carboxylmethyltransferasetype II
1648024	1648197	gnsB		nlpD	murein hydrolase activator NlpD
1648369	1648524	ynfN		rpoS	RNA polymerase, sigma S (sigma 38) factor
1648603	1648668	ynfR		ygbN	putative transporter YgbN
1648671	1648859	ynfQ		ygbM	putative 2-oxo-tetronate isomerase YgbM
1648870	1649082	cspI		ygbL	putative 3-oxo-tetronate 4-phosphate decarboxylase YgbL
1649445	1649957	rzpQ		ygbK	putative 3-oxo-tetronate kinase YgbK
1649939	1650472	rrrQ		ygbJ	putative L-threonate dehydrogenase
1650469	1650780	ydfR		ygbI	putative DeoR-type DNA-binding transcriptional regulator YgbI
1650785	1651000	essQ		pphB	phosphoprotein phosphatase 2
1651754	1651969	cspB		mutS	DNA mismatch repair protein MutS
1652270	1652482	cspF		ygbA	protein YgbA
1652537	1652626	ynfS		fhlA	DNA-binding transcriptional activator FhlA
1652904	1653656	ydfT		hypE	hydrogenase maturation protein, carbamoyl dehydratase
1653670	1654695	ydfU		hypD	Fe-(CN)2CO cofactor assembly scaffold protein HypD
1655066	1655317	rem		hypC	hydrogenase 3 maturation protein HypC
1655534	1655689	hokD		hypB	hydrogenase isoenzymes nickel incorporation protein HypB
1655761	1656048	relE		hypA	hydrogenase 3 nickel incorporation protein HypA
1656048	1656287	relB		hycA	regulator of the transcriptional regulator FhlA
1656312	1656617	ydfV		hycB	formate hydrogenlyase subunit HycB
1656820	1657152	flxA		hycC	formate hydrogenlyase subunit HycC
1657589	1657738	ydfW		hycD	formate hydrogenlyase subunit HycD
1657761	1658051	ydfX		hycE	formate hydrogenlyase subunit HycE
1658035	1658265	dicC		hycF	formate hydrogenlyase subunit HycF
1658349	1658756	dicA		hycG	formate hydrogenlyase subunit HycG
1658923	1659078	ydfA		hycH	formate hydrogenlyase assembly protein
1659080	1659208	ydfB		hycI	hydrogenase 3 maturation protease
1659238	1659456	ydfC		ascB	6-phospho-beta-glucosidase AscB
1659797	1659849	dicF		ascF	beta-glucoside specific PTS enzyme IIBC component
1660024	1660212	dicB		ascG	DNA-binding transcriptional repressor AscG
1660209	1660400	ydfD		hydN	putative electron transport protein HydN
1660493	1661413	ydfE		hypF	carbamoyltransferase HypF
1661296	1661952	insD-7		norW	NADH:flavorubredoxin reductase
1661927	1663123	intQ		norV	anaerobic nitric oxide reductase flavorubredoxin
1663143	1663253	ynfP		norR	DNA-binding transcriptional dual regulator NorR
1663311	1664330	rspB		gutQ	D-arabinose 5-phosphate isomerase GutQ
1664342	1665556	rspA		srlR	DNA-binding transcriptional repressor SrlR
1665762	1666088	ynfA		gutM	DNA-binding transcriptional activator GutM
1666223	1666564	ynfB		srlD	sorbitol-6-phosphate 2-dehydrogenase
1666599	1667159	speG		srlB	sorbitol-specific PTS enzyme IIA component
1667162	1667884	ynfC		srlE	sorbitol-specific PTS enzyme IIBC1 component
1667980	1668285	ynfD		srlA	sorbitol-specific PTS enzyme IIC2 component
1668484	1670910	ynfE		mltB	membrane-bound lytic murein transglycosylase B
1670971	1673394	ynfF		pncC	NMN aminohydrolase
1673405	1674022	ynfG		recA	DNA recombination/repair protein RecA
1674024	1674878	ynfH		recX	RecA inhibitor RecX
1674921	1675535	dmsD		alaS	alanine--tRNA ligase/DNA-binding transcriptionalrepressor
1675730	1676986	clcB		csrA	carbon storage regulator
1676939	1677634	ynfK		yqaB	fructose-1-phosphatase
1677759	1678979	mlc		yqaA	DedA family protein YqaA
1679114	1680007	ynfL		gshA	glutamate--cysteine ligase
1680114	1681367	ynfM		luxS	S-ribosylhomocysteine lyase
1681791	1682099	asr		emrB	multidrug efflux pump membrane subunit EmrB
1682192	1682275	ydgU		emrA	multidrug efflux pump membrane fusion protein EmrA
1682375	1683196	ydgD		mprA	DNA-binding transcriptional repressor MprA
1683235	1683564	mdtI		ygaH	L-valine exporter subunit YgaH
1683551	1683916	mdtJ		ygaZ	L-valine exporter subunit YgaZ
1684328	1685362	tqsA		ygaY	putative transporter YgaY, N-terminal fragment
1685387	1686775	pntB		proX	glycine betaine ABC transporter periplasmic binding protein ProX
1686786	1688318	pntA		proW	glycine betaine ABC transporter membrane subunitProW
1688842	1689786	ydgH		proV	glycine betaine ABC transporter ATP binding subunit ProV
1689972	1691354	ydgI		nrdF	ribonucleoside-diphosphate reductase 2 subunit beta
1691391	1692113	folM		nrdE	ribonucleoside-diphosphate reductase 2 subunit alpha
1692110	1692445	ydgC		nrdI	dimanganese-tyrosyl radical cofactor maintenanceflavodoxin NrdI
1692574	1693293	rstA		nrdH	glutaredoxin-like protein
1693297	1694598	rstB		ygaM	DUF883 domain-containing protein YgaM
1694674	1695603	tus		ygaC	protein YgaC
1695600	1697003	fumC		alaE	L-alanine exporter
1697146	1698792	fumA		stpA	DNA-binding transcriptional repressor StpA with RNA chaperone activity
1698991	1700166	manA		ygaP	thiosulfate sulfurtransferase YgaP
1700267	1701775	ydgA		ygaV	putative DNA-binding transcriptional regulator YgaV
1702001	1703266	uidC		yqaE	Pmp3 family protein
1703305	1704678	uidB		kbp	K(+) binding protein
1704675	1706486	uidA		csiR	DNA-binding transcriptional repressor CsiR
1706877	1707467	uidR		gabP	4-aminobutyrate:H(+) symporter
1707688	1708437	hdhA		gabT	4-aminobutyrate aminotransferase GabT
1708567	1709595	malI		gabD	NADP(+)-dependent succinate-semialdehyde dehydrogenase
1709770	1711362	malX		lhgO	L-2-hydroxyglutarate oxidase
1711372	1712544	malY		csiD	PF08943 family protein CsiD
1712648	1713649	add		ygaQ	putative uncharacterized protein YgaQ
1713683	1714723	ydgJ		ypjC	DUF5507 domain-containing protein YpjC
1714966	1715091	blr		ypjB	DUF5508 domain-containing protein YpjB
1715364	1715579	cnu		pinH	putative invertase fragment
1715665	1716105	ydgK		ypjA	adhesin-like autotransporter YpjA
1716182	1716763	rsxA		ypjF	CP4-57 prophage; toxin of the YpjF-YfjZ toxin-antitoxin system
1716763	1717341	rsxB		yfjZ	CP4-57 prophage; putative antitoxin of the YpjF-YfjZ toxin-antitoxin system
1717334	1719556	rsxC		ypjJ	CP4-57 prophage; DUF987 domain-containing protein YpjJ
1719557	1720615	rsxD		yfjY	CP4-57 prophage; RadC-like JAB domain-containingprotein YfjY
1720619	1721239	rsxG		yfjX	CP4-57 prophage; putative antirestriction protein
1721276	1721938	rsxE		ypjI	putative UPF0401 protein YpjI
1721938	1722573	nth		yfjW	CP4-57 prophage; uncharacterized protein YfjW
1723223	1724686	dtpA		yfjV	CP4-57 prophage; putative arsenite transporter, N-terminal fragment
1724792	1725397	gstA		yfjU	CP4-57 prophage; ArsC family protein YfjU
1725441	1726304	pdxY		yfjT	CP4-57 prophage; uncharacterized protein YfjT
1726363	1727637	tyrS		yfjS	CP4-57 prophage; inner membrane lipoprotein YfjS
1727766	1728422	pdxH		ypjK	CP4-57 prophage; uncharacterized protein YpjK
1728481	1728810	mliC		yfjR	CP4-57 prophage; putative DNA-binding transcriptional regulator
1728908	1730017	anmK		yfjQ	CP4-57 prophage; protein YfjQ
1730291	1730758	slyB		yfjP	CP4-57 prophage; putative GTP-binding protein YfjP
1730805	1731239	slyA		rnlB	CP4-57 prophage; antitoxin RnlB
1731449	1731676	ydhI		rnlA	CP4-57 prophage; RNase LS, toxin of the RnlAB toxin-antitoxin system
1731679	1732536	ydhJ		yfjM	CP4-57 prophage; protein YfjM
1732536	1734548	ydhK		abpA	CP4-57 prophage; anti-bacteriophage protein
1734549	1735070	sodC		abpB	CP4-57 prophage; putative helicase YfjK
1735151	1736047	ydhF		yfjJ	CP4-57 prophage; protein YfjJ
1736096	1736335	ydhL		yfjI	CP4-57 prophage; protein YfjI
1736438	1737037	nemR		alpA	CP4-57 prophage; DNA-binding transcriptional activator AlpA
1737074	1738171	nemA		yfjH	CP4-57 prophage; protein YfjH
1738252	1738659	gloA		intA	CP4-57 prophage; integrase
1738762	1739409	rnt		smpB	SsrA-binding protein
1739502	1744118	lhr		ratA	ribosome association toxin RatA
1744169	1744516	grxD		yfjF	putative component of the Rsx system
1744850	1745665	mepH		bamE	outer membrane protein assembly factor BamE
1745793	1746374	sodB		recN	DNA repair protein RecN
1746536	1747705	ydhP		nadK	NAD kinase
1747871	1747960	ynhF		grpE	nucleotide exchange factor GrpE
1748259	1749284	purR		yfjD	putative inner membrane protein
1749281	1750213	ydhB		ypjD	cytochrome c assembly family protein
1750326	1751537	ydhC		ffh	signal recognition particle protein component
1751828	1752976	cfa		rpsP	30S ribosomal subunit protein S16
1753016	1753657	ribC		rimM	ribosome maturation factor RimM
1753899	1755245	mdtK		trmD	tRNA m(1)G37 methyltransferase
1755286	1756542	ydhQ		rplS	50S ribosomal subunit protein L19
1756850	1756926	valV		yfiB	lipoprotein YfiB
1756931	1757007	valW		dgcN	diguanylate cyclase DgcN
1757115	1757420	ydhR		yfiR	DUF4154 domain-containing protein YfiR
1757546	1759150	ydhS		yfiL	DUF2799 domain-containing lipoprotein YfiL
1759162	1759974	ydhT		aroF	3-deoxy-7-phosphoheptulonate synthase, Tyr-sensitive
1759978	1760763	ydhU		tyrA	fused chorismate mutase/prephenate dehydrogenase
1760760	1761428	ydhX		pheA	fused chorismate mutase/prephenate dehydratase
1761492	1762139	ydhW		pheL	phe operon leader peptide
1762143	1764245	ydhV		raiA	stationary phase translation inhibitor and ribosome stability factor
1764266	1764892	ydhY		bamD	outer membrane protein assembly factor BamD
1765347	1765556	fumD		rluD	23S rRNA pseudouridine(1911/1915/1917) synthase
1766113	1767525	pykF		pgeF	polyphenol oxidase YfiH
1767836	1768072	lpp		clpB	ClpB chaperone
1768136	1769140	ldtE		kgtP	alpha-ketoglutarate:H(+) symporter
1769289	1769705	sufE		yfiM	protein YfiM
1769718	1770938	sufS		pssA	phosphatidylserine synthase
1770935	1772206	sufD		patZ	peptidyl-lysine acetyltransferase
1772181	1772927	sufC		yfiP	conserved protein YfiP
1772937	1774424	sufB		trxC	reduced thioredoxin 2
1774433	1774801	sufA		yfiF	putative methyltransferase
1775128	1775195	rydB		ung	uracil-DNA glycosylase
1775349	1775537	ydiH		grcA	stress-induced alternate pyruvate formate-lyase subunit
1775637	1776047	menI		eamB	cysteine/O-acetylserine exporter EamB
1776044	1779100	ydiJ		yfiE	putative LysR-type DNA-binding transcriptional regulator YfiE
1779489	1780601	ydiK		srmB	ATP-dependent RNA helicase SrmB
1780787	1780891	rprA		yfiC	tRNA m(6)A37 methyltransferase
1781030	1781386	ydiL		nadB	L-aspartate oxidase
1781486	1782700	ydiM		rseD	rpoE leader peptide
1782927	1784192	ydiN		rpoE	RNA polymerase sigma E factor
1784204	1785070	ydiB		rseA	anti-sigma factor
1785101	1785859	aroD		rseB	anti-sigma factor stabilizing protein RseB
1786002	1787597	ydiF		rseC	protein RseC
1787611	1788762	ydiO		lepA	elongation factor 4
1788805	1789716	ydiP		lepB	signal peptidase I
1790032	1790796	ydiQ		rnc	RNase III
1790816	1791754	ydiR		era	30S ribosomal subunit maturation GTPase Era
1791810	1793099	ydiS		recO	DNA repair protein RecO
1793096	1793389	ydiT		pdxJ	pyridoxine 5'-phosphate synthase
1793392	1795092	fadK		acpS	holo-[acyl-carrier-protein] synthase
1795149	1797527	ppsA		shoB	toxic peptide ShoB
1797860	1798693	ppsR		yfhL	putative 4Fe-4S cluster-containing protein YfhL
1798850	1799896	aroH		yfhH	putative DNA-binding transcriptional regulator YfhH
1800028	1800219	ydiE		pgpC	phosphatidylglycerophosphatase C
1800223	1801659	ydiU		tadA	tRNA adenosine(34) deaminase
1801722	1802435	ydiV		mltF	membrane-bound lytic murein transglycosylase F
1802682	1803146	nlpC		purL	phosphoribosylformylglycinamide synthetase
1803224	1803973	btuD		glrK	sensory histidine kinase GlrK
1803973	1804524	btuE		qseG	outer membrane lipoprotein QseG
1804587	1805567	btuC		glrR	DNA-binding transcriptional activator GlrR
1805668	1805967	ihfA		glnB	nitrogen regulatory protein PII-1
1805972	1808359	pheT		hmp	nitric oxide dioxygenase
1808374	1809357	pheS		glyA	serine hydroxymethyltransferase
1809641	1809685	pheM		yphH	putative DNA-binding transcriptional regulator, NAGC-like
1809808	1810164	rplT		yphG	DUF5107 domain-containing protein YphG
1810217	1810414	rpmI		yphF	putative ABC transporter periplasmic binding protein YphF
1810511	1811053	infC		yphE	putative ABC transporter ATP-binding protein YphE
1811057	1812985	thrS		yphD	putative ABC transporter membrane subunit YphD
1813509	1815408	arpB		yphC	putative zinc-binding dehydrogenase YphC
1815580	1815687	yniD		yphB	putative aldose 1-epimerase YphB
1815740	1816498	ydiY		yphA	putative inner membrane protein
1816785	1817714	pfkB		hcaD	putative 3-phenylpropionate/cinnamate dioxygenase ferredoxin reductase subunit
1817815	1818105	ydiZ		hcaB	2,3-dihydroxy-2,3-dihydrophenylpropionate dehydrogenase
1818211	1819071	yniA		hcaC	putative 3-phenylpropionate/cinnamate dioxygenase ferredoxin subunit
1819112	1819648	yniB		hcaF	putative 3-phenylpropionate/cinnamate dioxygenase subunit beta
1819795	1820463	hxpB		hcaE	putative 3-phenylpropionate/cinnamate dioxygenase subunit alpha
1820626	1821216	ydjM		hcaR	DNA-binding transcriptional dual regulator HcaR
1821349	1822740	tcyP		hcaT	putative 3-phenylpropionate transporter
1822744	1823547	ydjO		csiE	stationary phase inducible protein CsiE
1823836	1824078	cedA		yfhR	putative peptidase
1824282	1826543	katE		suhB	inositol-phosphate phosphatase
1826801	1827550	chbG		trmJ	tRNA Cm32/Um32 methyltransferase
1827563	1828915	chbF		iscR	DNA-binding transcriptional dual regulator IscR
1829020	1829862	chbR		iscS	cysteine desulfurase
1829870	1830220	chbA		iscU	scaffold protein for iron-sulfur cluster assembly
1830271	1831629	chbC		iscA	iron-sulfur cluster insertion protein IscA
1831714	1832034	chbB		hscB	co-chaperone for [Fe-S] cluster biosynthesis
1832333	1832671	osmE		hscA	iron-sulfur cluster biosynthesis chaperone HscA
1832873	1833700	nadE		fdx	reduced ferredoxin
1833891	1834817	cho		iscX	accessory iron-sulfur cluster assembly protein IscX
1834777	1835352	ves		pepB	aminopeptidase B
1835555	1836040	spy		sseB	protein SseB
1836370	1837338	astE		sseA	3-mercaptopyruvate sulfurtransferase
1837331	1838674	astB		yfhM	alpha2-macroglobulin
1838671	1840149	astD		pbpC	peptidoglycan glycosyltransferase PbpC
1840146	1841180	astA		ndk	nucleoside diphosphate kinase
1841177	1842397	astC		rlmN	23S rRNA m(2)A2503 methyltransferase/tRNA m(2)A37 methyltransferase
1842843	1843649	xthA		rodZ	transmembrane component of cytoskeleton
1843816	1844526	ydjX		ispG	(E)-4-hydroxy-3-methylbut-2-enyl-diphosphate synthase (flavodoxin)
1844531	1845208	ydjY		hisS	histidine--tRNA ligase
1845223	1845930	ydjZ		yfgM	ancillary SecYEG translocon subunit
1845930	1846478	ynjA		bamB	outer membrane protein assembly factor BamB
1846488	1847654	ynjB		der	50S ribosomal subunit stability factor
1847627	1849162	ynjC		yfgJ	zinc ribbon domain-containing protein YfgJ
1849162	1849815	ynjD		xseA	exodeoxyribonuclease VII subunit XseA
1849882	1851189	ynjE		guaB	inosine 5'-monophosphate dehydrogenase
1851198	1851782	ynjF		guaA	GMP synthetase
1851905	1852312	nudG		yfgI	nalidixic acid resistance protein YfgI
1852278	1852538	ynjH		yfgH	lipoprotein YfgH
1852786	1854129	gdhA		yfgG	protein YfgG
1854246	1855286	ynjI		pdeF	cyclic di-GMP phosphodiesterase PdeF
1855414	1857375	topB		ppx	exopolyphosphatase
1857380	1858423	selD		ppk	polyphosphate kinase
1858540	1859091	ydjA		purN	phosphoribosylglycinamide formyltransferase 1
1859252	1861108	sppA		purM	phosphoribosylformylglycinamide cyclo-ligase
1861275	1862291	ansA		upp	uracil phosphoribosyltransferase
1862302	1862943	pncA		uraA	hypothetical protein
1863036	1864394	ydjE		hda	inibitor of reinitiation of DNA replication
1864511	1865233	ydjF		yfgD	putative oxidoreductase YfgD
1865406	1866386	ydjG		bepA	beta-barrel assembly-enhancing protease
1866396	1867343	ydjH		yfgO	putative transporter YfgO
1867348	1868184	ydjI		focB	putative formate transporter
1868205	1869248	ydjJ		hyfR	DNA-binding transcriptional activator HyfR
1869265	1870644	ydjK		hyfJ	putative hydrogenase 4 assembly protein
1870671	1871747	ydjL		hyfI	hydrogenase 4 catalytic subunit HyfI
1872117	1872389	yeaC		hyfH	hydrogenase 4 component H
1872431	1872844	msrB		hyfG	hydrogenase 4 catalytic subunit HyfG
1873186	1874181	gapA		hyfF	hydrogenase 4 component F
1874265	1875149	yeaD		hyfE	hydrogenase 4 component E
1875197	1876051	yeaE		hyfD	hydrogenase 4 component D
1876141	1876869	mipA		hyfC	hydrogenase 4 component C
1877323	1879257	yeaG		hyfB	hydrogenase 4 component B
1879370	1880653	yeaH		hyfA	hydrogenase 4 component A
1880800	1882275	cdgI		bcp	thiol peroxidase
1882456	1883946	dgcJ		gcvR	putative transcriptional regulator GcvR
1883989	1884492	yeaK		dapA	4-hydroxy-tetrahydrodipicolinate synthase
1884493	1884597	yoaI		bamC	outer membrane protein assembly factor BamC
1884767	1885213	yeaL		purC	phosphoribosylaminoimidazole-succinocarboxamide synthase
1885170	1885991	nimR		ypfJ	uncharacterized protein YpfJ
1886088	1887269	nimT		tmcA	tRNA(Met) cytidine acetyltransferase
1887324	1887671	yeaO		ypfH	esterase YpfH
1887693	1887947	yoaF		ypfN	UPF0370 protein YpfN
1888130	1889155	dgcP		dapE	succinyl-diaminopimelate desuccinylase
1889188	1889286	yoaK		yffB	putative reductase YffB
1889289	1889363	yoaJ		ypfM	uncharacterized protein YpfM
1889422	1889670	yeaQ		acrD	multidrug efflux pump RND permease AcrD
1889818	1890000	yoaG		narQ	sensory histidine kinase NarQ
1890004	1890363	yeaR		aegA	putative oxidoreductase Fe-S subunit AegA
1890536	1891153	leuE		nudK	GDP-mannose hydrolase
1891301	1892224	dmlR		ypfG	DUF1176 domain-containing protein YpfG
1892327	1893412	dmlA		tktB	transketolase 2
1893603	1895048	yeaV		talA	transaldolase A
1895080	1896204	yeaW		maeB	malate dehydrogenase
1896260	1897225	yeaX		eutS	putative structural protein, ethanolamine utilization microcompartment
1897279	1898406	rnd		eutP	putative ethanolamine utilization protein EutP with nucleoside triphosphate hydrolase domain
1898476	1900161	fadD		eutQ	putative ethanolamine utilization protein EutQ
1900366	1900947	yeaY		eutT	putative ethanolamine utilization cobalamin adenosyltransferase
1900987	1901682	tsaB		eutD	phosphate acetyltransferase EutD
1901740	1903674	yoaA		eutM	putative structural protein, ethanolamine utilization microcompartment
1903782	1904126	yoaB		eutN	putative carboxysome structural protein
1904548	1904847	yoaC		eutE	putative aldehyde dehydrogenase, ethanolamine utilization protein
1904967	1905146	yoaH		eutJ	putative chaperonin, ethanolamine utilization protein
1905220	1906581	pabB		eutG	putative alcohol dehydrogenase in ethanolamine utilization
1906600	1907163	nudL		eutH	putative inner membrane protein
1907365	1908711	sdaA		eutA	reactivating factor for ethanolamine ammonia-lyase EutBC
1908842	1910440	pdeD		yffS	CPZ-55 prophage; uncharacterized protein YffS
1910444	1912000	yoaE		yffR	CPZ-55 prophage; uncharacterized protein YffR
1911988	1912197	yoaL		yffQ	CPZ-55 prophage; uncharacterized protein YffQ
1912511	1913434	manX		yffP	CPZ-55 prophage; uncharacterized protein YffP
1913497	1914297	manY		yffO	CPZ-55 prophage; uncharacterized protein YffO
1914310	1915161	manZ		yffN	CPZ-55 prophage; uncharacterized protein YffN
1915216	1915674	yobD		yffM	CPZ-55 prophage; uncharacterized protein YffM
1916103	1916669	mntP		yffL	CPZ-55 prophage; uncharacterized protein YffL
1916666	1917475	rlmA		intZ	CPZ-55 prophage; putative phage integrase IntZ
1917641	1917850	cspC		eutB	ethanolamine ammonia-lyase subunit alpha
1917863	1918006	yobF		eutC	ethanolamine ammonia-lyase subunit beta
1918676	1918963	yebO		eutL	putative structural protein, ethanolamine utilization microcompartment
1919038	1919181	mgrB		eutK	putative structural protein, ethanolamine utilization microcompartment
1919340	1919579	yobH		eutR	putative AraC-type transcriptional regulator EutR
1919723	1920514	kdgR		hemF	coproporphyrinogen III oxidase
1920691	1922064	yebQ		amiA	N-acetylmuramoyl-L-alanine amidase A
1922110	1922991	htpX		ypeA	putative acetyltransferase YpeA
1923183	1925231	prc		yfeZ	putative inner membrane protein
1925251	1925949	proQ		yfeY	DUF1131 domain-containing lipoprotein YfeY
1926046	1926543	msrC		yfeX	porphyrinogen peroxidase
1926673	1927956	yebS		yfeW	penicillin binding protein 4B
1927925	1930558	yebT		murP	N-acetylmuramic acid-specific PTS enzyme IICB component/anhydro-N-acetylmuramic acid transporter
1930632	1932077	rsmF		murQ	N-acetylmuramic acid 6-phosphate etherase
1932195	1932431	yebV		murR	DNA-binding transcriptional dual regulator MurR
1932536	1932727	yebW		ucpA	putative oxidoreductase
1932728	1933384	pphA		cysP	thiosulfate/sulfate ABC transporter periplasmic binding protein CysP
1933481	1933729	ryeA		cysU	sulfate/thiosulfate ABC transporter inner membrane subunit CysU
1933519	1933622	sdsR		cysW	sulfate/thiosulfate ABC transporter inner membrane subunit CysW
1933780	1934121	yebY		cysA	sulfate/thiosulfate ABC transporter ATP binding subunit
1934134	1935006	yebZ		cysM	cysteine synthase B
1935010	1935384	yobA		yfeS	conserved protein YfeS
1935523	1935753	holE		yfeK	protein YfeK
1935855	1936511	yobB		pdxK	pyridoxal kinase I
1936535	1937197	exoX		crr	Enzyme IIA(Glc)
1937194	1939254	ptrB		ptsI	PTS enzyme I
1939463	1940122	yebE		ptsH	phosphocarrier protein HPr
1940449	1940805	yebF		cysK	O-acetylserine sulfhydrylase A
1940872	1941162	yebG		cysZ	sulfate:H(+) symporter
1941296	1942474	purT		zipA	cell division protein ZipA
1942530	1943171	eda		ligA	DNA ligase
1943208	1945019	edd		ypeB	PF12843 family protein YpeB
1945254	1946729	zwf		yfeH	putative solute:Na(+) symporter
1947067	1947936	yebK		yfeR	putative LysR-type DNA-binding transcriptional regulator YfeR
1948064	1949506	pykA		yfeN	conserved outer membrane protein YfeN
1949637	1950608	lpxM		xapA	xanthosine phosphorylase
1950728	1952023	mepM		xapB	xanthosine:H(+) symporter XapB
1952066	1952998	znuA		xapR	DNA-binding transcriptional activator XapR
1953077	1953832	znuC		gltX	glutamate--tRNA ligase
1953829	1954614	znuB		yfeD	putative DNA-binding transcriptional regulator YfeD
1954761	1955771	ruvB		yfeC	putative DNA-binding transcriptional regulator YfeC
1955780	1956346	ruvA		pdeA	putative c-di-GMP phosphodiesterase PdeA
1956530	1956595	yobI		insL-1	IS186/IS421 transposase
1956639	1957268	yebB		nupC	nucleoside:H(+) symporter NupC
1957270	1957791	ruvC		mntH	Mn(2(+))/Fe(2(+)): H(+) symporter MntH
1957826	1958566	yebC		ypeC	DUF2502 domain-containing protein YpeC
1958595	1959077	nudB		yfeO	putative transport protein YfeO
1959165	1960937	aspS		glk	glucokinase
1961247	1961813	yecD		fryB	putative PTS enzyme IIB component FryB
1961810	1962628	yecE		fryC	putative PTS enzyme IIC component FryC
1962681	1963076	yecN		ypdF	aminopeptidase
1963117	1963860	cmoA		ypdE	broad-specificity exoaminopeptidase
1963857	1964828	cmoB		fryA	putative PTS multiphosphoryl transfer protein FryA
1964993	1967422	torZ		ypdC	putative AraC-type DNA-binding transcriptional regulator YpdC
1967447	1968547	torY		ypdB	DNA-binding transcriptional activator YpdB
1968856	1968935	micL		ypdA	sensory histidine kinase YpdA
1968935	1969681	cutC		alaC	glutamate--pyruvate aminotransferase AlaC
1969695	1970261	yecM		ypdK	putative membrane protein YpdK
1970519	1972210	argS		lpxP	palmitoleoyl acyltransferase
1972366	1972875	yecT		yfdY	DUF2545 domain-containing protein YfdY
1972995	1973387	flhE		ypdI	colanic acid synthesis putative lipoprotein YpdI
1973387	1975465	flhA		yfdX	protein YfdX
1975458	1976648	flhB		frc	formyl-CoA transferase
1976808	1977452	cheZ		oxc	oxalyl-CoA decarboxylase
1977463	1977852	cheY		yfdV	putative transport protein YfdV
1977867	1978916	cheB		yfdE	acetyl-CoA:oxalate CoA-transferase
1978919	1979779	cheR		evgS	sensory histidine kinase EvgS
1979798	1981399	tap		evgA	DNA-binding transcriptional activator EvgA
1981445	1983106	tar		emrK	tripartite efflux pump membrane fusion protein EmrK
1983251	1983754	cheW		emrY	tripartite efflux pump membrane subunit EmrY
1983775	1985733	cheA		dsdA	D-serine ammonia-lyase
1985744	1986670	motB		dsdX	D-serine transporter
1986667	1987533	motA		dsdC	DNA-binding transcriptional dual regulator DsdC
1987681	1988259	flhC		torI	CPS-53 (KpLE1) prophage; prophage CPS-53 recombination directionality factor and response regulator inhibitor
1988262	1988612	flhD		ypdJ	CPS-53 (KpLE1) prophage; putative uncharacterized protein YpdJ
1988933	1989436	insB-1		yfdT	CPS-53 (KpLE1) prophage; protein YfdT
1989355	1989630	insA-1		yfdS	CPS-53 (KpLE1) prophage; protein YfdS
1990168	1990596	uspC		yfdR	CPS-53 (KpLE1) prophage; 5'-deoxynucleotidase
1990603	1992027	otsA		yfdQ	CPS-53 (KpLE1) prophage; protein YfdQ
1992002	1992841	otsB		yfdP	CPS-53 (KpLE1) prophage; protein YfdP
1992969	1993955	araH		yfdO	CPS-53 (KpLE1) prophage; putative defective phage replication protein O
1993970	1995484	araG		yfdN	CPS-53 (KpLE1) prophage; protein YzyA
1995554	1996543	araF		yfdM	CPS-53 (KpLE1) prophage; putative methyltransferase
1997340	1997843	ftnB		yfdL	CPS-53 (KpLE1) prophage; putative uncharacterized protein YfdL
1997922	1998173	yecJ		yfdK	CPS-53 (KpLE1) prophage; putative tail fiber assembly protein YfdK
1998288	1998374	azuC		yfdI	CPS-53 (KpLE1) prophage; serotype specific glucosyl transferase
1998637	1998960	yecR		yfdH	CPS-53 (KpLE1) prophage; bactoprenol glucosyl transferase
1999131	1999628	ftnA		yfdG	CPS-53 (KpLE1) prophage; putative bactoprenol-linked glucose translocase
1999666	1999905	yecH		intS	CPS-53 (KpLE1) prophage; prophage CPS-53 integrase
2000111	2001307	tyrP		yfdC	inner membrane protein YfdC
2001369	2002034	yecA		mlaA	intermembrane phospholipid transport system - outer membrane lipoprotein MlaA
2002230	2002316	leuZ		yfdF	protein YfdF
2002329	2002402	cysT		fadL	long-chain fatty acid outer membrane channel/bacteriophage T2 receptor
2002457	2002532	glyV		yfcZ	DUF406 domain-containing protein YfcZ
[truncated: 2,571 more rows]

## Sheet: protein Tms Mateus et al. 2018
Protein_ID	Uniprot_ID	description	mw	Passed_criteria_for_analysis	Location	meltPoint_Whole_cell_1	meltPoint_Whole_cell_2	meltPoint_Whole_cell_3	meltPoint_Whole_cell_4			from Mateus et al. Molecular Systems Biology. 14:e8242. 2018.
AAS	P31119	Bifunctional protein Aas OS=Escherichia coli (strain K12) GN=aas PE=1 SV=2	89584.9	TRUE	Inner_membrane	59.2868	59.4422	58.4523	59.0604
ACCA	P0ABD5	Acetyl-coenzyme A carboxylase carboxyl transferase subunit alpha OS=Escherichia coli (strain K12) GN=accA PE=1 SV=2	39229.1	TRUE	Cytosol	59.6337	59.8406	59.762	59.7454
ACCB	P0ABD8	Biotin carboxyl carrier protein of acetyl-CoA carboxylase OS=Escherichia coli (strain K12) GN=accB PE=1 SV=1	18566.8	TRUE	Cytosol	59.5021	59.2324	59.5848	59.4398
ACCC	P24182	Biotin carboxylase OS=Escherichia coli (strain K12) GN=accC PE=1 SV=2	55474.6	TRUE	Cytosol	57.6824	57.8037	57.5614	57.6825
ACCD	P0A9Q5	Acetyl-coenzyme A carboxylase carboxyl transferase subunit beta OS=Escherichia coli (strain K12) GN=accD PE=1 SV=1	37996.3	TRUE	Cytosol	60.0167	60.1158	60.1478	60.0935
ACEA	P0A9G6	Isocitrate lyase OS=Escherichia coli (strain K12) GN=aceA PE=1 SV=1	52589.1	TRUE	Cytosol	53.5091	52.9973	53.9055	53.4706
ACEB	P08997	Malate synthase A OS=Escherichia coli (strain K12) GN=aceB PE=1 SV=1	66478.9	TRUE	Cytosol	53.6469	53.9193	53.755	53.7737
ACEE	P0AFG8	Pyruvate dehydrogenase E1 component OS=Escherichia coli (strain K12) GN=aceE PE=1 SV=2	110948	TRUE	Cytosol	55.6651	55.5223	55.6877	55.625
ACEF	P06959	Dihydrolipoyllysine-residue acetyltransferase component of pyruvate dehydrogenase complex OS=Escherichia coli (strain K12) GN=aceF PE=1 SV=3	78257.5	TRUE	Cytosol	56.2276	56.1057	55.8814	56.0716
ACKA	P0A6A3	Acetate kinase OS=Escherichia coli (strain K12) GN=ackA PE=1 SV=1	48876	TRUE	Cytosol	67.4103	66.8939	67.2579	67.1874
ACNA	P25516	Aconitate hydratase A OS=Escherichia coli (strain K12) GN=acnA PE=1 SV=3	107869	TRUE	Cytosol	62.2574	61.6921	61.6995	61.883
ACNB	P36683	Aconitate hydratase B OS=Escherichia coli (strain K12) GN=acnB PE=1 SV=3	105238	TRUE	Cytosol	53.7308	53.7094	53.5	53.6467
ACPP	P0A6A8	Acyl carrier protein OS=Escherichia coli (strain K12) GN=acpP PE=1 SV=2	9550.87	TRUE	Cytosol	59.7714	60.2002	58.8416	59.6044
ACPS	P24224	Holo-[acyl-carrier-protein] synthase OS=Escherichia coli (strain K12) GN=acpS PE=1 SV=3	15704.7	FALSE	Cytosol	54.6317	54.9596	55.3092	54.9668
ACRA	P0AE06	Multidrug efflux pump subunit AcrA OS=Escherichia coli (strain K12) GN=acrA PE=1 SV=1	47498.9	TRUE	Inner_membrane	65.0153	64.7028	64.7727	64.8303
ACRB	P31224	Multidrug efflux pump subunit AcrB OS=Escherichia coli (strain K12) GN=acrB PE=1 SV=1	123469	TRUE	Inner_membrane	65.6855	65.239	65.6241	65.5162
ACS	P27550	Acetyl-coenzyme A synthetase OS=Escherichia coli (strain K12) GN=acs PE=1 SV=2	80009.8	TRUE	Cytosol	55.6792	55.8855	56.0729	55.8792
ACTP	P32705	Cation/acetate symporter ActP OS=Escherichia coli (strain K12) GN=actP PE=1 SV=1	62939	FALSE	Inner_membrane	55.9462	55.3797	57.7183	56.3481
ACUI	P26646	Probable acrylyl-CoA reductase AcuI OS=Escherichia coli (strain K12) GN=acuI PE=1 SV=1	37852.1	TRUE	Cytosol	54.6377	55.0571	54.8481	54.8476
ADD	P22333	Adenosine deaminase OS=Escherichia coli (strain K12) GN=add PE=3 SV=2	38436.1	TRUE	Cytosol	49.9558	50.5337	49.6798	50.0564
ADE	P31441	Adenine deaminase OS=Escherichia coli (strain K12) GN=ade PE=1 SV=2	67076.3	TRUE	Cytosol	57.8245	58.4429	58.4627	58.2434
ADEP	P31466	Adenine permease AdeP OS=Escherichia coli (strain K12) GN=adeP PE=1 SV=2	48839.3	FALSE	Inner_membrane	64.7113	59.0949	59.6123	61.1395
ADHE	P0A9Q7	Aldehyde-alcohol dehydrogenase OS=Escherichia coli (strain K12) GN=adhE PE=1 SV=2	111475	TRUE	Cytosol	56.9226	57.0397	56.4683	56.8103
ADHP	P39451	Alcohol dehydrogenase, propanol-preferring OS=Escherichia coli (strain K12) GN=adhP PE=1 SV=1	40911.9	TRUE	Cytosol	64.5462	64.4023	64.5153	64.4879
ADK	P69441	Adenylate kinase OS=Escherichia coli (strain K12) GN=adk PE=1 SV=1	27753.2	TRUE	Cytosol	54.727	55.0069	50.9558	53.5632
AGAR	P0ACK2	Putative aga operon transcriptional repressor OS=Escherichia coli (strain K12) GN=agaR PE=4 SV=1	31730.6	TRUE	Cytosol	57.2978	57.1114	56.6411	57.0168
AGP	P19926	Glucose-1-phosphatase OS=Escherichia coli (strain K12) GN=agp PE=1 SV=1	52183.4	TRUE	Periplasm	60.7965	61.1742	61.3938	61.1215
AHPC	P0AE08	Alkyl hydroperoxide reductase subunit C OS=Escherichia coli (strain K12) GN=ahpC PE=1 SV=2	24070.7	TRUE	Cytosol	62.9859	63.0846	63.0833	63.0513
AHPF	P35340	Alkyl hydroperoxide reductase subunit F OS=Escherichia coli (strain K12) GN=ahpF PE=1 SV=2	64504.9	TRUE	Cytosol	58.7261	58.848	58.7005	58.7582
AHR	P27250	Aldehyde reductase Ahr OS=Escherichia coli (strain K12) GN=ahr PE=1 SV=2	40142.9	TRUE	Cytosol	62.6184	62.6145	62.7023	62.6451
AIDB	P33224	Putative acyl-CoA dehydrogenase AidB OS=Escherichia coli (strain K12) GN=aidB PE=1 SV=3	64214.1	TRUE	Cytosol	60.6463	61.9675	62.0165	61.5434
ALAA	P0A959	Glutamate-pyruvate aminotransferase AlaA OS=Escherichia coli (strain K12) GN=alaA PE=1 SV=1	50815.1	TRUE	Cytosol	52.7729	52.2588	51.3687	52.1335
ALAC	P77434	Glutamate-pyruvate aminotransferase AlaC OS=Escherichia coli (strain K12) GN=alaC PE=1 SV=1	50998.1	TRUE	Cytosol	54.7355	54.6332	53.3499	54.2395
ALAS	P00957	Alanine--tRNA ligase OS=Escherichia coli (strain K12) GN=alaS PE=1 SV=2	107085	TRUE	Cytosol	56.0765	56.4116	56.1517	56.2133
ALDA	P25553	Lactaldehyde dehydrogenase OS=Escherichia coli (strain K12) GN=aldA PE=1 SV=2	57452.4	TRUE	Cytosol	57.1688	57.2575	57.0774	57.1679
ALDB	P37685	Aldehyde dehydrogenase B OS=Escherichia coli (strain K12) GN=aldB PE=1 SV=2	62398.7	TRUE	Cytosol	57.4168	57.4369	57.6125	57.4887
ALLE	P75713	(S)-ureidoglycine aminohydrolase OS=Escherichia coli (strain K12) GN=allE PE=1 SV=1	31174.8	TRUE	Cytosol	56.2725	54.7548	55.8813	55.6362
ALLR	P0ACN4	HTH-type transcriptional repressor AllR OS=Escherichia coli (strain K12) GN=allR PE=1 SV=1	31255.7	TRUE	Cytosol	54.9554	54.8075	54.8642	54.8757
ALR	P0A6B4	Alanine racemase, biosynthetic OS=Escherichia coli (strain K12) GN=alr PE=1 SV=1	42163.2	TRUE	Cytosol	51.4626	51.5218	52.0579	51.6808
ALSB	P39265	D-allose-binding periplasmic protein OS=Escherichia coli (strain K12) GN=alsB PE=1 SV=1	39591.9	TRUE	Periplasm	51.3539	51.9846	51.4348	51.5911
AMIA	P36548	N-acetylmuramoyl-L-alanine amidase AmiA OS=Escherichia coli (strain K12) GN=amiA PE=1 SV=1	38038.6	TRUE	Periplasm	54.0009	53.9868	53.5959	53.8612
AMIB	P26365	N-acetylmuramoyl-L-alanine amidase AmiB OS=Escherichia coli (strain K12) GN=amiB PE=1 SV=2	51679.5	TRUE	Periplasm	54.5283	54.5503	54.5046	54.5277
AMIC	P63883	N-acetylmuramoyl-L-alanine amidase AmiC OS=Escherichia coli (strain K12) GN=amiC PE=1 SV=1	52481	TRUE	Periplasm	53.0489	53.1405	53.391	53.1935
AMN	P0AE12	AMP nucleosidase OS=Escherichia coli (strain K12) GN=amn PE=1 SV=1	56996.4	TRUE	Cytosol	63.6524	63.6845	63.6877	63.6749
AMPC	P00811	Beta-lactamase OS=Escherichia coli (strain K12) GN=ampC PE=1 SV=1	46685	TRUE	Periplasm	56.0951	56.2816	56.2786	56.2184
AMPD	P13016	1,6-anhydro-N-acetylmuramyl-L-alanine amidase AmpD OS=Escherichia coli (strain K12) GN=ampD PE=2 SV=1	21724.9	TRUE	Cytosol	53.8556	54.1524	53.4552	53.821
AMPE	P0AE14	Protein AmpE OS=Escherichia coli (strain K12) GN=ampE PE=1 SV=1	34048.6	FALSE	Inner_membrane	54.5892	55.3438	55.2702	55.0678
AMPH	P0AD70	D-alanyl-D-alanine-carboxypeptidase/endopeptidase AmpH OS=Escherichia coli (strain K12) GN=ampH PE=1 SV=1	45889.2	TRUE	Cytosol	51.0913	49.7837	48.8742	49.9164
AMYA	P26612	Cytoplasmic alpha-amylase OS=Escherichia coli (strain K12) GN=amyA PE=1 SV=3	61585.8	TRUE	Cytosol	58.4532	55.6555	58.3472	57.4853
ANSA	P0A962	L-asparaginase 1 OS=Escherichia coli (strain K12) GN=ansA PE=1 SV=1	39452.4	TRUE	Cytosol	56.3726	56.7653	56.5039	56.5472
ANSB	P00805	L-asparaginase 2 OS=Escherichia coli (strain K12) GN=ansB PE=1 SV=2	42441.7	TRUE	Periplasm	58.5366	58.701	58.8647	58.7007
APAG	P62672	Protein ApaG OS=Escherichia coli (strain K12) GN=apaG PE=3 SV=1	13915	TRUE	Cytosol	53.6292	52.2908	54.1085	53.3428
APAH	P05637	Bis(5'-nucleosyl)-tetraphosphatase [symmetrical] OS=Escherichia coli (strain K12) GN=apaH PE=1 SV=2	34597.9	TRUE	Cytosol	58.3623	58.6665	58.6857	58.5715
APBE	P0AB85	FAD:protein FMN transferase OS=Escherichia coli (strain K12) GN=apbE PE=1 SV=1	43394.1	TRUE	Inner_membrane	70.0554	73.1149	74.3342	72.5015
APHA	P0AE22	Class B acid phosphatase OS=Escherichia coli (strain K12) GN=aphA PE=1 SV=1	28894.2	TRUE	Periplasm	82.4895	80.8183	84.4675	82.5917
APPA	P07102	Periplasmic AppA protein OS=Escherichia coli (strain K12) GN=appA PE=1 SV=2	50920.9	TRUE	Periplasm	55.1567	54.8649	54.8941	54.9719
APT	P69503	Adenine phosphoribosyltransferase OS=Escherichia coli (strain K12) GN=apt PE=1 SV=1	22596.6	TRUE	Cytosol	64.843	64.5509	64.6134	64.6691
ARAF	P02924	L-arabinose-binding periplasmic protein OS=Escherichia coli (strain K12) GN=araF PE=1 SV=2	42908.5	TRUE	Periplasm	54.1583	54.1604	54.2065	54.1751
ARCA	P0A9Q1	Aerobic respiration control protein ArcA OS=Escherichia coli (strain K12) GN=arcA PE=1 SV=1	29909.8	TRUE	Cytosol	52.2773	52.6198	52.4396	52.4456
ARCB	P0AEC3	Aerobic respiration control sensor protein ArcB OS=Escherichia coli (strain K12) GN=arcB PE=1 SV=1	99499.8	TRUE	Inner_membrane	51.5655	50.3873	52.1021	51.3516
ARFB	P40711	Peptidyl-tRNA hydrolase ArfB OS=Escherichia coli (strain K12) GN=arfB PE=1 SV=2	18134.3	FALSE	Cytosol	53.8871	54.1613	53.8386	53.9624
ARGD	P18335	Acetylornithine/succinyldiaminopimelate aminotransferase OS=Escherichia coli (strain K12) GN=argD PE=1 SV=4	47747.9	TRUE	Cytosol	55.4328	55.6522	56.6679	55.9176
ARGE	P23908	Acetylornithine deacetylase OS=Escherichia coli (strain K12) GN=argE PE=1 SV=2	45984.9	TRUE	Cytosol	56.817	56.947	55.5362	56.4334
ARGG	P0A6E4	Argininosuccinate synthase OS=Escherichia coli (strain K12) GN=argG PE=1 SV=2	54392	TRUE	Cytosol	52.0642	52.2133	51.8958	52.0578
ARGH	P11447	Argininosuccinate lyase OS=Escherichia coli (strain K12) GN=argH PE=1 SV=3	55498.2	TRUE	Cytosol	56.724	57.7774	58.5484	57.6833
ARGP	P0A8S1	HTH-type transcriptional regulator ArgP OS=Escherichia coli (strain K12) GN=argP PE=1 SV=1	36256.4	TRUE	Cytosol	54.1632	53.8049	54.2114	54.0599
ARGS	P11875	Arginine--tRNA ligase OS=Escherichia coli (strain K12) GN=argS PE=1 SV=1	72432.3	TRUE	Cytosol	55.6854	55.7813	55.7946	55.7537
ARGT	P09551	Lysine/arginine/ornithine-binding periplasmic protein OS=Escherichia coli (strain K12) GN=argT PE=1 SV=3	33817.4	TRUE	Periplasm	59.068	59.373	58.5956	59.0122
AROA	P0A6D3	3-phosphoshikimate 1-carboxyvinyltransferase OS=Escherichia coli (strain K12) GN=aroA PE=1 SV=1	50304.4	TRUE	Cytosol	56.5407	56.5363	56.6907	56.5892
AROB	P07639	3-dehydroquinate synthase OS=Escherichia coli (strain K12) GN=aroB PE=1 SV=1	42120.5	TRUE	Cytosol	58.3862	57.3712	56.779	57.5121
AROC	P12008	Chorismate synthase OS=Escherichia coli (strain K12) GN=aroC PE=1 SV=4	43007.7	TRUE	Cytosol	59.5245	59.5555	59.2465	59.4421
AROD	P05194	3-dehydroquinate dehydratase OS=Escherichia coli (strain K12) GN=aroD PE=1 SV=2	31115.8	TRUE	Cytosol	54.8101	54.6696	54.2946	54.5914
AROE	P15770	Shikimate dehydrogenase (NADP(+)) OS=Escherichia coli (strain K12) GN=aroE PE=1 SV=1	31399.5	TRUE	Cytosol	55.1857	55.4592	55.2316	55.2921
AROF	P00888	Phospho-2-dehydro-3-deoxyheptonate aldolase, Tyr-sensitive OS=Escherichia coli (strain K12) GN=aroF PE=1 SV=1	42043.6	TRUE	Cytosol	52.8514	52.893	52.8315	52.8587
AROG	P0AB91	Phospho-2-dehydro-3-deoxyheptonate aldolase, Phe-sensitive OS=Escherichia coli (strain K12) GN=aroG PE=1 SV=1	43884.6	TRUE	Cytosol	56.3254	55.4972	56.4763	56.0996
AROH	P00887	Phospho-2-dehydro-3-deoxyheptonate aldolase, Trp-sensitive OS=Escherichia coli (strain K12) GN=aroH PE=1 SV=4	41859.8	TRUE	Cytosol	51.0684	52.2981	52.2609	51.8758
AROK	P0A6D7	Shikimate kinase 1 OS=Escherichia coli (strain K12) GN=aroK PE=1 SV=2	21817.7	TRUE	Cytosol	50.9148	51.2509	50.6813	50.949
AROL	P0A6E1	Shikimate kinase 2 OS=Escherichia coli (strain K12) GN=aroL PE=1 SV=3	19768.2	FALSE	Cytosol	53.2122	53.1778	53.5596	53.3165
AROM	P0AE28	Protein AroM OS=Escherichia coli (strain K12) GN=aroM PE=4 SV=1	26791.6	TRUE	Cytosol	54.6599	55.0215	54.6221	54.7678
AROP	P15993	Aromatic amino acid transport protein AroP OS=Escherichia coli (strain K12) GN=aroP PE=1 SV=3	53322.8	TRUE	Inner_membrane	58.7621	56.7512	57.7559	57.7564
ARTI	P30859	Putative ABC transporter arginine-binding protein 2 OS=Escherichia coli (strain K12) GN=artI PE=1 SV=3	32068.4	TRUE	Periplasm				#DIV/0!
ARTJ	P30860	ABC transporter arginine-binding protein 1 OS=Escherichia coli (strain K12) GN=artJ PE=1 SV=2	31968.3	TRUE	Periplasm	68.4447	65.5411	68.468	67.4846
ARTM	P0AE30	Arginine ABC transporter permease protein ArtM OS=Escherichia coli (strain K12) GN=artM PE=1 SV=1	26615.6	FALSE	Inner_membrane	54.5509	55.0453	59.4124	56.3362
ARTP	P0AAF6	Arginine transport ATP-binding protein ArtP OS=Escherichia coli (strain K12) GN=artP PE=1 SV=1	29066.4	TRUE	Cytosol	54.4788	54.3301	54.4348	54.4145
ASCG	P24242	HTH-type transcriptional regulator AscG OS=Escherichia coli (strain K12) GN=ascG PE=1 SV=4	40570.7	TRUE	Cytosol	60.1412	59.2246	54.8598	58.0752
ASD	P0A9Q9	Aspartate-semialdehyde dehydrogenase OS=Escherichia coli (strain K12) GN=asd PE=1 SV=1	43199.7	TRUE	Cytosol	60.1277	60.2249	60.3636	60.2387
ASMA	P28249	Protein AsmA OS=Escherichia coli (strain K12) GN=asmA PE=3 SV=2	74018.7	TRUE	Inner_membrane	61.6787	62.6996	64.3196	62.8993
ASNA	P00963	Aspartate--ammonia ligase OS=Escherichia coli (strain K12) GN=asnA PE=1 SV=1	40179.3	TRUE	Cytosol	49.4631	49.7693	49.2296	49.4874
ASNB	P22106	Asparagine synthetase B [glutamine-hydrolyzing] OS=Escherichia coli (strain K12) GN=asnB PE=1 SV=3	70637.6	TRUE	Cytosol	51.5219	51.8608	51.825	51.7359
ASNC	P0ACI6	Regulatory protein AsnC OS=Escherichia coli (strain K12) GN=asnC PE=1 SV=1	19282.6	TRUE	Cytosol	56.5869	57.1302	56.5022	56.7398
ASNS	P0A8M0	Asparagine--tRNA ligase OS=Escherichia coli (strain K12) GN=asnS PE=1 SV=2	57119.6	TRUE	Cytosol	62.5389	62.4421	62.337	62.4393
ASPA	P0AC38	Aspartate ammonia-lyase OS=Escherichia coli (strain K12) GN=aspA PE=1 SV=1	59137.2	TRUE	Cytosol	54.5872	54.7312	54.5769	54.6318
ASPC	P00509	Aspartate aminotransferase OS=Escherichia coli (strain K12) GN=aspC PE=1 SV=1	47956.1	TRUE	Cytosol	62.5948	62.7631	62.5226	62.6268
ASPS	P21889	Aspartate--tRNA ligase OS=Escherichia coli (strain K12) GN=aspS PE=1 SV=1	73490	TRUE	Cytosol	63.8462	64.0577	64.249	64.051
ASTB	P76216	N-succinylarginine dihydrolase OS=Escherichia coli (strain K12) GN=astB PE=1 SV=1	51501.4	TRUE	Cytosol	54.5357	54.4386	54.7064	54.5603
ASTC	P77581	Succinylornithine transaminase OS=Escherichia coli (strain K12) GN=astC PE=1 SV=1	46959.3	TRUE	Cytosol	55.1393	55.5292	54.5922	55.0869
ASTD	P76217	N-succinylglutamate 5-semialdehyde dehydrogenase OS=Escherichia coli (strain K12) GN=astD PE=1 SV=1	55569.9	TRUE	Cytosol	56.5795	56.2051	57.3999	56.7282
ATPA	P0ABB0	ATP synthase subunit alpha OS=Escherichia coli (strain K12) GN=atpA PE=1 SV=1	60915.7	TRUE	Cytosol	68.2879	68.252	66.6458	67.7285
ATPB	P0AB98	ATP synthase subunit a OS=Escherichia coli (strain K12) GN=atpB PE=1 SV=1	32575	TRUE	Inner_membrane	64.7285	65.8679	62.2512	64.2825
ATPC	P0A6E6	ATP synthase epsilon chain OS=Escherichia coli (strain K12) GN=atpC PE=1 SV=2	16892.1	TRUE	Cytosol	65.4748	64.2089	65.0553	64.913
ATPD	P0ABB4	ATP synthase subunit beta OS=Escherichia coli (strain K12) GN=atpD PE=1 SV=2	54934.1	TRUE	Cytosol	68.2184	65.9905	65.8166	66.6751
ATPE	P68699	ATP synthase subunit c OS=Escherichia coli (strain K12) GN=atpE PE=1 SV=1	8479.56	TRUE	Inner_membrane				#DIV/0!
ATPF	P0ABA0	ATP synthase subunit b OS=Escherichia coli (strain K12) GN=atpF PE=1 SV=1	20747.8	TRUE	Inner_membrane				#DIV/0!
ATPG	P0ABA6	ATP synthase gamma chain OS=Escherichia coli (strain K12) GN=atpG PE=1 SV=1	36942.1	TRUE	Cytosol	66.3304	65.5154	65.8183	65.888
ATPH	P0ABA4	ATP synthase subunit delta OS=Escherichia coli (strain K12) GN=atpH PE=1 SV=1	21267.3	TRUE	Cytosol	64.4323	63.9394	64.3388	64.2369
AVTA	P09053	Valine--pyruvate aminotransferase OS=Escherichia coli (strain K12) GN=avtA PE=1 SV=3	51434.2	TRUE	Cytosol	57.5032	57.5813	57.5018	57.5288
AZOR	P41407	FMN-dependent NADH-azoreductase OS=Escherichia coli (strain K12) GN=azoR PE=1 SV=3	24165.1	TRUE	Cytosol	58.2724	59.3869	59.6214	59.0936
BAER	P69228	Transcriptional regulatory protein BaeR OS=Escherichia coli (strain K12) GN=baeR PE=1 SV=1	30158.3	TRUE	Cytosol	55.7524	56.0432	56.0344	55.9433
BAMA	P0A940	Outer membrane protein assembly factor BamA OS=Escherichia coli (strain K12) GN=bamA PE=1 SV=1	100923	TRUE	Outer_membrane	68.7772	68.8811	68.8996	68.8526
BAMB	P77774	Outer membrane protein assembly factor BamB OS=Escherichia coli (strain K12) GN=bamB PE=1 SV=1	44897.5	TRUE	Outer_membrane	69.0493	69.1101	69.1143	69.0912
BAMC	P0A903	Outer membrane protein assembly factor BamC OS=Escherichia coli (strain K12) GN=bamC PE=1 SV=1	40314.1	TRUE	Outer_membrane				#DIV/0!
BAMD	P0AC02	Outer membrane protein assembly factor BamD OS=Escherichia coli (strain K12) GN=bamD PE=1 SV=1	30160.5	TRUE	Outer_membrane	68.6751	65.7985	67.5887	67.3541
BAME	P0A937	Outer membrane protein assembly factor BamE OS=Escherichia coli (strain K12) GN=bamE PE=1 SV=1	13095.7	FALSE	Outer_membrane		58.7366		58.7366
BCP	P0AE52	Putative peroxiredoxin bcp OS=Escherichia coli (strain K12) GN=bcp PE=1 SV=1	20772.9	TRUE	Cytosol	52.8842	52.9306	51.8353	52.55
BDCR	P39334	HTH-type transcriptional repressor BdcR OS=Escherichia coli (strain K12) GN=bdcR PE=1 SV=2	23606.2	TRUE	Cytosol	52.8615	53.6089	53.1217	53.1974
BEPA	P66948	Beta-barrel assembly-enhancing protease OS=Escherichia coli (strain K12) GN=bepA PE=1 SV=1	57082.6	TRUE	Outer_membrane	59.4697	57.9168	59.4549	58.9471
BETB	P17445	NAD/NADP-dependent betaine aldehyde dehydrogenase OS=Escherichia coli (strain K12) GN=betB PE=1 SV=3	57975.3	TRUE	Cytosol	57.4261	57.6702	57.4789	57.5251
BFR	P0ABD3	Bacterioferritin OS=Escherichia coli (strain K12) GN=bfr PE=1 SV=1	20545.8	TRUE	Cytosol				#DIV/0!
BGLA	Q46829	6-phospho-beta-glucosidase BglA OS=Escherichia coli (strain K12) GN=bglA PE=1 SV=2	62999.1	TRUE	Cytosol	59.3776	59.2172	59.0646	59.2198
BGLX	P33363	Periplasmic beta-glucosidase OS=Escherichia coli (strain K12) GN=bglX PE=3 SV=2	95610.1	TRUE	Periplasm	60.3756	60.6807	61.0325	60.6963
BIOH	P13001	Pimeloyl-[acyl-carrier protein] methyl ester esterase OS=Escherichia coli (strain K12) GN=bioH PE=1 SV=1	30949.6	TRUE	Cytosol	54.9696	55.0407	55.2838	55.0981
BIRA	P06709	Bifunctional ligase/repressor BirA OS=Escherichia coli (strain K12) GN=birA PE=1 SV=1	39471.8	TRUE	Inner_membrane	51.6706	52.2736	51.3419	51.762
BISC	P20099	Biotin sulfoxide reductase OS=Escherichia coli (strain K12) GN=bisC PE=1 SV=3	91408.1	TRUE	Cytosol	54.8169	54.3929	54.3559	54.5219
BLC	P0A901	Outer membrane lipoprotein Blc OS=Escherichia coli (strain K12) GN=blc PE=1 SV=1	21557.3	TRUE	Outer_membrane	61.4785	59.8441	59.6043	60.309
BLUR	P75989	HTH-type transcriptional repressor BluR OS=Escherichia coli (strain K12) GN=bluR PE=1 SV=1	30136.9	TRUE	Cytosol	55.7074	55.63	56.1932	55.8435
BOLA	P0ABE2	DNA-binding transcriptional regulator BolA OS=Escherichia coli (strain K12) GN=bolA PE=1 SV=1	12730.6	TRUE	Cytosol	53.4848	53.8286	53.7543	53.6892
BORD	P77330	Prophage lipoprotein Bor homolog OS=Escherichia coli (strain K12) GN=borD PE=3 SV=1	12674.1	TRUE	Outer_membrane				#DIV/0!
BRNQ	P0AD99	Branched-chain amino acid transport system 2 carrier protein OS=Escherichia coli (strain K12) GN=brnQ PE=1 SV=1	47609.8	FALSE	Inner_membrane	57.9762	56.5559	56.3291	56.9537
BTSR	P0AFT5	Transcriptional regulatory protein BtsR OS=Escherichia coli (strain K12) GN=btsR PE=1 SV=1	30074.3	FALSE	Cytosol	53.6866	54.2342	54.2579	54.0596
BTUB	P06129	Vitamin B12 transporter BtuB OS=Escherichia coli (strain K12) GN=btuB PE=1 SV=2	73234.8	TRUE	Outer_membrane				#DIV/0!
BTUE	P06610	Thioredoxin/glutathione peroxidase BtuE OS=Escherichia coli (strain K12) GN=btuE PE=1 SV=1	23377.4	TRUE	Cytosol	51.3533	50.2197	50.3601	50.6444
BTUF	P37028	Vitamin B12-binding protein OS=Escherichia coli (strain K12) GN=btuF PE=1 SV=2	32670.8	TRUE	Periplasm	54.4371	54.5855	55.1111	54.7112
BTUR	P0A9H5	Cob(I)yrinic acid a,c-diamide adenosyltransferase OS=Escherichia coli (strain K12) GN=btuR PE=3 SV=1	24390.8	TRUE	Cytosol	60.2247	60.7019	59.6707	60.1991
CADC	P23890	Transcriptional activator CadC OS=Escherichia coli (strain K12) GN=cadC PE=1 SV=1	63447.6	FALSE	Inner_membrane	53.8978	54.2797	53.5079	53.8951
CAN	P61517	Carbonic anhydrase 2 OS=Escherichia coli (strain K12) GN=can PE=1 SV=1	27657.5	TRUE	Cytosol	71.1267	72.651	69.4369	71.0715
CARA	P0A6F1	Carbamoyl-phosphate synthase small chain OS=Escherichia coli (strain K12) GN=carA PE=1 SV=1	46216.5	TRUE	Cytosol	57.5899	55.804	56.2577	56.5506
CARB	P00968	Carbamoyl-phosphate synthase large chain OS=Escherichia coli (strain K12) GN=carB PE=1 SV=2	131399	TRUE	Cytosol	57.5615	57.8645	57.3994	57.6085
CBPA	P36659	Curved DNA-binding protein OS=Escherichia coli (strain K12) GN=cbpA PE=1 SV=2	39246.1	TRUE	Cytosol	55.2658	55.2763	55.207	55.2497
CCA	P06961	Multifunctional CCA protein OS=Escherichia coli (strain K12) GN=cca PE=1 SV=1	50160.6	TRUE	Cytosol	54.97	55.0975	55.7829	55.2835
CCME	P69490	Cytochrome c-type biogenesis protein CcmE OS=Escherichia coli (strain K12) GN=ccmE PE=1 SV=1	19577.5	TRUE	Inner_membrane	55.6237	58.4416	57.1755	57.0803
CDD	P0ABF6	Cytidine deaminase OS=Escherichia coli (strain K12) GN=cdd PE=1 SV=1	34096.6	TRUE	Cytosol	64.8803	64.6739	64.4586	64.6709
CDH	P06282	CDP-diacylglycerol pyrophosphatase OS=Escherichia coli (strain K12) GN=cdh PE=3 SV=1	30723.2	TRUE	Periplasm	58.0238	61.6474	62.9409	60.8707
CEDA	P0AE60	Cell division activator CedA OS=Escherichia coli (strain K12) GN=cedA PE=1 SV=2	10287.5	TRUE	Cytosol	55.2188	54.7137	54.7338	54.8888
CFA	P0A9H7	Cyclopropane-fatty-acyl-phospholipid synthase OS=Escherichia coli (strain K12) GN=cfa PE=1 SV=2	48690.9	TRUE	Cytosol	52.8488	53.0355	52.2379	52.7074
CHAA	P31801	Sodium-potassium/proton antiporter ChaA OS=Escherichia coli (strain K12) GN=chaA PE=1 SV=1	41033.4	FALSE	Inner_membrane	55.8208	56.016	55.051	55.6293
CHAB	P0AE63	Putative cation transport regulator ChaB OS=Escherichia coli (strain K12) GN=chaB PE=3 SV=1	11689.3	TRUE	Cytosol	59.0851	55.6295	55.828	56.8475
CHBB	P69795	PTS system N,N'-diacetylchitobiose-specific EIIB component OS=Escherichia coli (strain K12) GN=chbB PE=1 SV=1	13767.8	TRUE	Cytosol	55.7315	54.6722	54.0907	54.8315
CHRR	P0AGE6	Chromate reductase OS=Escherichia coli (strain K12) GN=chrR PE=1 SV=1	22252.9	TRUE	Cytosol	64.0165	60.7317	59.3536	61.3672
CIRA	P17315	Colicin I receptor OS=Escherichia coli (strain K12) GN=cirA PE=1 SV=2	81870	TRUE	Outer_membrane	56.1934	55.7768	55.3838	55.7846
CLCA	P37019	H(+)/Cl(-) exchange transporter ClcA OS=Escherichia coli (strain K12) GN=clcA PE=1 SV=2	53466.3	TRUE	Inner_membrane	55.8789	54.9661	55.3835	55.4095
CLPA	P0ABH9	ATP-dependent Clp protease ATP-binding subunit ClpA OS=Escherichia coli (strain K12) GN=clpA PE=1 SV=1	94409.2	TRUE	Cytosol	52.8643	53.2699	53.2426	53.1256
CLPB	P63284	Chaperone protein ClpB OS=Escherichia coli (strain K12) GN=clpB PE=1 SV=1	105780	TRUE	Cytosol	58.7654	58.7958	58.7451	58.7688
CLPP	P0A6G7	ATP-dependent Clp protease proteolytic subunit OS=Escherichia coli (strain K12) GN=clpP PE=1 SV=1	24889.8	TRUE	Cytosol	64.9925	64.6367	64.6463	64.7585
CLPS	P0A8Q6	ATP-dependent Clp protease adapter protein ClpS OS=Escherichia coli (strain K12) GN=clpS PE=1 SV=1	14347.6	TRUE	Cytosol	54.037	54.0994	53.7324	53.9563
CLPX	P0A6H1	ATP-dependent Clp protease ATP-binding subunit ClpX OS=Escherichia coli (strain K12) GN=clpX PE=1 SV=2	54288.7	TRUE	Cytosol	51.1153	51.154	51.1649	51.1447
CLSA	P0A6H8	Cardiolipin synthase A OS=Escherichia coli (strain K12) GN=clsA PE=1 SV=1	58738.3	TRUE	Inner_membrane	55.3692	56.7154	55.6282	55.9043
CMK	P0A6I0	Cytidylate kinase OS=Escherichia coli (strain K12) GN=cmk PE=1 SV=1	26392.2	TRUE	Cytosol	57.3644	56.7694	56.6313	56.9217
CMOA	P76290	Carboxy-S-adenosyl-L-methionine synthase OS=Escherichia coli (strain K12) GN=cmoA PE=1 SV=1	30049.4	TRUE	Cytosol	57.9267	57.8452	57.6911	57.821
CMOB	P76291	tRNA U34 carboxymethyltransferase OS=Escherichia coli (strain K12) GN=cmoB PE=1 SV=1	40591.6	TRUE	Cytosol	55.0377	55.5675	55.0096	55.2049
CMOM	P36566	tRNA 5-carboxymethoxyuridine methyltransferase OS=Escherichia coli (strain K12) GN=cmoM PE=1 SV=2	33460.7	TRUE	Cytosol	53.559	54.2416	54.6273	54.1426
CNU	P64467	OriC-binding nucleoid-associated protein OS=Escherichia coli (strain K12) GN=cnu PE=1 SV=1	9327.96	TRUE	Cytosol	56.9109	57.4476	57.6555	57.338
COAA	P0A6I3	Pantothenate kinase OS=Escherichia coli (strain K12) GN=coaA PE=1 SV=1	40461.9	TRUE	Cytosol	51.8864	51.4723	52.1945	51.8511
COABC	P0ABQ0	Coenzyme A biosynthesis bifunctional protein CoaBC OS=Escherichia coli (strain K12) GN=coaBC PE=1 SV=2	47992.9	TRUE	Cytosol	55.0074	54.8805	54.8741	54.9207
COAD	P0A6I6	Phosphopantetheine adenylyltransferase OS=Escherichia coli (strain K12) GN=coaD PE=1 SV=1	19200.1	TRUE	Cytosol	58.9733	56.5334	61.8605	59.1224
COAE	P0A6I9	Dephospho-CoA kinase OS=Escherichia coli (strain K12) GN=coaE PE=1 SV=1	23982.8	FALSE	Cytosol	52.4832	53.7671	54.1437	53.4647
COBB	P75960	NAD-dependent protein deacylase OS=Escherichia coli (strain K12) GN=cobB PE=1 SV=3	34422.2	TRUE	Cytosol	53.8937	54.0696	54.1428	54.0354
COBT	P36562	Nicotinate-nucleotide--dimethylbenzimidazole phosphoribosyltransferase OS=Escherichia coli (strain K12) GN=cobT PE=3 SV=3	40055.3	TRUE	Cytosol	53.4281	53.8973	53.5785	53.6346
CODA	P25524	Cytosine deaminase OS=Escherichia coli (strain K12) GN=codA PE=1 SV=3	50711.4	TRUE	Cytosol	74.901	74.8944	76.3362	75.3772
CODB	P0AA82	Cytosine permease OS=Escherichia coli (strain K12) GN=codB PE=1 SV=1	45568.6	FALSE	Inner_membrane	54.5731	54.567	54.4297	54.5233
COHE	P75974	Prophage repressor CohE OS=Escherichia coli (strain K12) GN=cohE PE=4 SV=1	28571.9	TRUE	Cytosol	55.3394	55.39	55.8068	55.5121
COMR	P75952	HTH-type transcriptional repressor ComR OS=Escherichia coli (strain K12) GN=comR PE=1 SV=2	26781.9	FALSE	Cytosol	54.2737	54.5183	54.3455	54.3792
COPA	Q59385	Copper-exporting P-type ATPase A OS=Escherichia coli (strain K12) GN=copA PE=1 SV=4	94576.5	TRUE	Inner_membrane	55.5512	56.5114	57.0913	56.3847
CORA	P0ABI4	Magnesium transport protein CorA OS=Escherichia coli (strain K12) GN=corA PE=1 SV=1	38456.9	TRUE	Inner_membrane	60.0909	60.4727	59.6835	60.0824
CORC	P0AE78	Magnesium and cobalt efflux protein CorC OS=Escherichia coli (strain K12) GN=corC PE=1 SV=1	36084.5	TRUE	Cytosol	56.5625	56.6967	56.4853	56.5815
CPDA	P0AEW4	3',5'-cyclic adenosine monophosphate phosphodiesterase CpdA OS=Escherichia coli (strain K12) GN=cpdA PE=1 SV=1	32578.7	TRUE	Cytosol	63.226	63.739	67.0517	64.6722
CPDB	P08331	2',3'-cyclic-nucleotide 2'-phosphodiesterase/3'-nucleotidase OS=Escherichia coli (strain K12) GN=cpdB PE=1 SV=2	82360	TRUE	Periplasm	57.0528	57.1426	57.4322	57.2092
CPOB	P45955	Cell division coordinator CpoB OS=Escherichia coli (strain K12) GN=cpoB PE=1 SV=2	32109.9	TRUE	Periplasm	62.0233	61.3883	59.3208	60.9108
CPXA	P0AE82	Sensor histidine kinase CpxA OS=Escherichia coli (strain K12) GN=cpxA PE=1 SV=1	55258.6	TRUE	Inner_membrane	54.2281	53.9607	53.3917	53.8602
CPXR	P0AE88	Transcriptional regulatory protein CpxR OS=Escherichia coli (strain K12) GN=cpxR PE=1 SV=1	28587.4	TRUE	Cytosol	55.5807	55.5049	54.7708	55.2854
CRA	P0ACP1	Catabolite repressor/activator OS=Escherichia coli (strain K12) GN=cra PE=1 SV=1	40896.7	TRUE	Cytosol	56.4443	56.5654	55.8139	56.2745
CREA	P0AE91	Protein CreA OS=Escherichia coli (strain K12) GN=creA PE=3 SV=1	20648.5	TRUE	Periplasm	71.9514	71.1661	77.3868	73.5014
CRL	P24251	Sigma factor-binding protein Crl OS=Escherichia coli (strain K12) GN=crl PE=1 SV=5	18566	TRUE	Cytosol	51.0832	50.5479	50.041	50.5573
CRP	P0ACJ8	cAMP-activated global transcriptional regulator CRP OS=Escherichia coli (strain K12) GN=crp PE=1 SV=1	27233.9	TRUE	Cytosol	53.7802	53.7693	53.8805	53.81
CRR	P69783	PTS system glucose-specific EIIA component OS=Escherichia coli (strain K12) GN=crr PE=1 SV=2	22135.5	TRUE	Cytosol	66.0203	65.7748	66.0609	65.952
CSDA	Q46925	Cysteine desulfurase CsdA OS=Escherichia coli (strain K12) GN=csdA PE=1 SV=1	45955.9	TRUE	Cytosol	62.273	61.3187	64.9522	62.848
CSDE	P0AGF2	Sulfur acceptor protein CsdE OS=Escherichia coli (strain K12) GN=csdE PE=1 SV=1	17591.5	TRUE	Cytosol	54.9831	55.3024	55.5355	55.2737
CSID	P76621	Protein CsiD OS=Escherichia coli (strain K12) GN=csiD PE=1 SV=2	40373	TRUE	Cytosol	53.9083	54.4524	54.0511	54.1373
CSIE	P54901	Stationary phase-inducible protein CsiE OS=Escherichia coli (strain K12) GN=csiE PE=4 SV=3	51298.9	FALSE	Cytosol	54.1521	54.0772	53.451	53.8934
CSPA	P0A9X9	Cold shock protein CspA OS=Escherichia coli (strain K12) GN=cspA PE=1 SV=2	9002.77	TRUE	Cytosol		69.3822		69.3822
CSPB	P36995	Cold shock-like protein CspB OS=Escherichia coli (strain K12) GN=cspB PE=1 SV=1	9086.83	TRUE	Cytosol	53.4125	53.6237	52.1466	53.0609
CSPC	P0A9Y6	Cold shock-like protein CspC OS=Escherichia coli (strain K12) GN=cspC PE=1 SV=2	9001.9	TRUE	Cytosol				#DIV/0!
CSPD	P0A968	Cold shock-like protein CspD OS=Escherichia coli (strain K12) GN=cspD PE=1 SV=1	9166.73	TRUE	Cytosol	59.0154	61.5745	58.6356	59.7418
CSPE	P0A972	Cold shock-like protein CspE OS=Escherichia coli (strain K12) GN=cspE PE=1 SV=2	9062.95	TRUE	Cytosol				#DIV/0!
CSPG	P0A978	Cold shock-like protein CspG OS=Escherichia coli (strain K12) GN=cspG PE=1 SV=1	8921.67	TRUE	Cytosol	53.3789	53.3225	53.3747	53.3587
CSRA	P69913	Carbon storage regulator OS=Escherichia coli (strain K12) GN=csrA PE=1 SV=1	7539.14	TRUE	Cytosol	60.5615	59.1413	60.2257	59.9762
CSTA	P15078	Carbon starvation protein A OS=Escherichia coli (strain K12) GN=cstA PE=1 SV=3	80324.2	TRUE	Inner_membrane	62.6084	58.1713	59.6631	60.1476
CUEO	P36649	Blue copper oxidase CueO OS=Escherichia coli (strain K12) GN=cueO PE=1 SV=2	62190.4	TRUE	Periplasm	61.1937	60.9187	63.5127	61.875
CURA	P76113	NADPH-dependent curcumin reductase OS=Escherichia coli (strain K12) GN=curA PE=1 SV=3	41537.7	TRUE	Cytosol	52.9887	53.5823	53.1445	53.2385
CUTC	P67826	Copper homeostasis protein CutC OS=Escherichia coli (strain K12) GN=cutC PE=3 SV=1	28690.7	TRUE	Cytosol	59.8909	59.1145	59.4438	59.4831
CYAA	P00936	Adenylate cyclase OS=Escherichia coli (strain K12) GN=cyaA PE=1 SV=5	105025	TRUE	Cytosol	51.9604	53.6752	54.429	53.3549
CYCA	P0AAE0	D-serine/D-alanine/glycine transporter OS=Escherichia coli (strain K12) GN=cycA PE=1 SV=1	56550.7	FALSE	Inner_membrane	58.0005	55.2232	55.6597	56.2944
CYDA	P0ABJ9	Cytochrome bd-I ubiquinol oxidase subunit 1 OS=Escherichia coli (strain K12) GN=cydA PE=1 SV=1	63150.6	TRUE	Inner_membrane	80.3701	80.406	80.8812	80.5525
CYDB	P0ABK2	Cytochrome bd-I ubiquinol oxidase subunit 2 OS=Escherichia coli (strain K12) GN=cydB PE=1 SV=1	43971	TRUE	Inner_membrane	70.9553	68.1813	67.7733	68.97
CYDC	P23886	ATP-binding/permease protein CydC OS=Escherichia coli (strain K12) GN=cydC PE=3 SV=2	65286.4	TRUE	Inner_membrane	57.9154	58.5807	58.2361	58.2441
CYDD	P29018	ATP-binding/permease protein CydD OS=Escherichia coli (strain K12) GN=cydD PE=1 SV=3	67134.8	TRUE	Inner_membrane	57.259	58.1545	57.5323	57.6486
CYNR	P27111	HTH-type transcriptional regulator CynR OS=Escherichia coli (strain K12) GN=cynR PE=1 SV=5	34944.7	FALSE	Cytosol	54.0032	53.8819	53.8527	53.9126
CYOA	P0ABJ1	Cytochrome bo(3) ubiquinol oxidase subunit 2 OS=Escherichia coli (strain K12) GN=cyoA PE=1 SV=1	39528.9	TRUE	Inner_membrane	65.8958	67.497	66.2868	66.5598
CYOB	P0ABI8	Cytochrome bo(3) ubiquinol oxidase subunit 1 OS=Escherichia coli (strain K12) GN=cyoB PE=1 SV=1	79129.7	TRUE	Inner_membrane	71.3293	70.3739	63.6105	68.4379
CYSB	P0A9F3	HTH-type transcriptional regulator CysB OS=Escherichia coli (strain K12) GN=cysB PE=3 SV=1	39622.3	TRUE	Cytosol	51.1545	50.7983	51.4384	51.1304
CYSE	P0A9D4	Serine acetyltransferase OS=Escherichia coli (strain K12) GN=cysE PE=1 SV=1	32219	TRUE	Cytosol	64.7244	62.6147	64.7241	64.0211
CYSG	P0AEA8	Siroheme synthase OS=Escherichia coli (strain K12) GN=cysG PE=1 SV=1	53985.8	TRUE	Cytosol	59.2884	59.2744	59.5927	59.3852
CYSI	P17846	Sulfite reductase [NADPH] hemoprotein beta-component OS=Escherichia coli (strain K12) GN=cysI PE=1 SV=4	72320.8	FALSE	Cytosol	53.0454	53.3281	52.3908	52.9214
CYSJ	P38038	Sulfite reductase [NADPH] flavoprotein alpha-component OS=Escherichia coli (strain K12) GN=cysJ PE=1 SV=4	72301.2	TRUE	Cytosol	52.5501	52.4807	52.016	52.349
CYSK	P0ABK5	Cysteine synthase A OS=Escherichia coli (strain K12) GN=cysK PE=1 SV=2	39796.1	TRUE	Cytosol	65.4217	65.5105	65.3031	65.4117
CYSM	P16703	Cysteine synthase B OS=Escherichia coli (strain K12) GN=cysM PE=1 SV=1	35278.3	TRUE	Cytosol	60.4322	60.065	60.4855	60.3275
CYSP	P16700	Thiosulfate-binding protein OS=Escherichia coli (strain K12) GN=cysP PE=1 SV=1	44007.9	TRUE	Periplasm	59.607	59.5435	59.7048	59.6184
CYSQ	P22255	3'(2'),5'-bisphosphate nucleotidase CysQ OS=Escherichia coli (strain K12) GN=cysQ PE=1 SV=2	29850.6	TRUE	Cytosol	58.1234	58.2831	58.4019	58.2695
CYSS	P21888	Cysteine--tRNA ligase OS=Escherichia coli (strain K12) GN=cysS PE=1 SV=2	57724.5	TRUE	Cytosol	53.5593	53.6024	53.477	53.5462
CYSZ	P0A6J3	Sulfate transporter CysZ OS=Escherichia coli (strain K12) GN=cysZ PE=1 SV=1	31289.7	TRUE	Inner_membrane	57.5708	58.3801	58.9199	58.2903
CYTR	P0ACN7	HTH-type transcriptional repressor CytR OS=Escherichia coli (strain K12) GN=cytR PE=1 SV=1	41689	TRUE	Cytosol	58.5337	56.6095	57.1912	57.4448
DACA	P0AEB2	D-alanyl-D-alanine carboxypeptidase DacA OS=Escherichia coli (strain K12) GN=dacA PE=1 SV=1	50488	TRUE	Periplasm	51.4372	51.8629	52.3279	51.876
DACB	P24228	D-alanyl-D-alanine carboxypeptidase DacB OS=Escherichia coli (strain K12) GN=dacB PE=1 SV=2	56175.6	TRUE	Periplasm	55.5055	55.7546	55.3287	55.5296
DACC	P08506	D-alanyl-D-alanine carboxypeptidase DacC OS=Escherichia coli (strain K12) GN=dacC PE=1 SV=2	49596.6	TRUE	Periplasm	55.9368	56.2296	55.6745	55.947
DADA	P0A6J5	D-amino acid dehydrogenase OS=Escherichia coli (strain K12) GN=dadA PE=1 SV=1	50898.3	TRUE	Cytosol	61.7625	61.923	62.2413	61.9756
DADX	P29012	Alanine racemase, catabolic OS=Escherichia coli (strain K12) GN=dadX PE=2 SV=2	41110.5	TRUE	Cytosol	61.046	60.8997	61.6329	61.1929
DAM	P0AEE8	DNA adenine methylase OS=Escherichia coli (strain K12) GN=dam PE=1 SV=1	36489.3	TRUE	Cytosol	52.5106	52.321	52.0092	52.2803
DAMX	P11557	Cell division protein DamX OS=Escherichia coli (strain K12) GN=damX PE=1 SV=2	52550.9	TRUE	Inner_membrane				#DIV/0!
DAPA	P0A6L2	4-hydroxy-tetrahydrodipicolinate synthase OS=Escherichia coli (strain K12) GN=dapA PE=1 SV=1	34514.3	TRUE	Cytosol	67.1383	67.1382	67.6218	67.2994
DAPB	P04036	4-hydroxy-tetrahydrodipicolinate reductase OS=Escherichia coli (strain K12) GN=dapB PE=1 SV=1	31602.6	TRUE	Cytosol	73.3661	74.1458	73.6303	73.7141
DAPD	P0A9D8	2,3,4,5-tetrahydropyridine-2,6-dicarboxylate N-succinyltransferase OS=Escherichia coli (strain K12) GN=dapD PE=1 SV=1	33023.6	TRUE	Cytosol	65.1128	64.7864	65.0322	64.9771
DAPE	P0AED7	Succinyl-diaminopimelate desuccinylase OS=Escherichia coli (strain K12) GN=dapE PE=1 SV=1	43361.3	TRUE	Cytosol	57.8524	59.5347	56.6801	58.0224
DAPF	P0A6K1	Diaminopimelate epimerase OS=Escherichia coli (strain K12) GN=dapF PE=1 SV=1	32135.5	TRUE	Cytosol	54.6305	54.3571	54.3441	54.4439
DAUA	P0AFR2	C4-dicarboxylic acid transporter DauA OS=Escherichia coli (strain K12) GN=dauA PE=1 SV=2	62482.4	TRUE	Inner_membrane	54.6896	56.4753	57.6738	56.2796
DBPA	P21693	ATP-dependent RNA helicase DbpA OS=Escherichia coli (strain K12) GN=dbpA PE=1 SV=2	54482.4	TRUE	Cytosol	51.7216	52.276	51.982	51.9932
DCD	P28248	dCTP deaminase OS=Escherichia coli (strain K12) GN=dcd PE=1 SV=1	22495.8	TRUE	Cytosol	64.8917	78.9024		71.897
DCM	P0AED9	DNA-cytosine methyltransferase OS=Escherichia coli (strain K12) GN=dcm PE=1 SV=1	59731.7	TRUE	Cytosol	53.0742	53.0913	52.8143	52.9932
DCP	P24171	Dipeptidyl carboxypeptidase OS=Escherichia coli (strain K12) GN=dcp PE=1 SV=4	82851.8	TRUE	Cytosol	57.7571	57.4564	58.3521	57.8552
DCRB	P0AEE1	Protein DcrB OS=Escherichia coli (strain K12) GN=dcrB PE=3 SV=1	22582.1	TRUE	Inner_membrane	66.9394	66.2085	67.1811	66.7764
DCTA	P0A830	Aerobic C4-dicarboxylate transport protein OS=Escherichia coli (strain K12) GN=dctA PE=1 SV=1	50447.3	TRUE	Inner_membrane	64.6647	64.0254	64.9382	64.5428
DCUA	P0ABN5	Anaerobic C4-dicarboxylate transporter DcuA OS=Escherichia coli (strain K12) GN=dcuA PE=1 SV=1	49672.6	TRUE	Inner_membrane	65.8897	60.5203	64.5846	63.6649
DCUR	P0AD01	Transcriptional regulatory protein DcuR OS=Escherichia coli (strain K12) GN=dcuR PE=1 SV=1	30620	TRUE	Cytosol	54.529	53.3005	53.16	53.6632
DCYD	P76316	D-cysteine desulfhydrase OS=Escherichia coli (strain K12) GN=dcyD PE=1 SV=4	37593.9	TRUE	Cytosol	72.202	70.489	74.3744	72.3551
DDLA	P0A6J8	D-alanine--D-alanine ligase A OS=Escherichia coli (strain K12) GN=ddlA PE=3 SV=1	43644.3	TRUE	Cytosol	52.1233	52.4795	52.1628	52.2552
DDLB	P07862	D-alanine--D-alanine ligase B OS=Escherichia coli (strain K12) GN=ddlB PE=1 SV=3	36141.1	TRUE	Cytosol	60.2518	60.2235	60.3349	60.2701
DEAD	P0A9P6	ATP-dependent RNA helicase DeaD OS=Escherichia coli (strain K12) GN=deaD PE=1 SV=2	75372.1	TRUE	Cytosol	50.3528	49.7895	49.6885	49.9436
DEDA	P0ABP6	Protein DedA OS=Escherichia coli (strain K12) GN=dedA PE=1 SV=1	26384.6	TRUE	Inner_membrane	69.9376	69.2348	69.5503	69.5742
DEDD	P09549	Cell division protein DedD OS=Escherichia coli (strain K12) GN=dedD PE=3 SV=2	27507.5	TRUE	Inner_membrane	54.5619	55.3685	54.3929	54.7744
DEF	P0A6K3	Peptide deformylase OS=Escherichia coli (strain K12) GN=def PE=1 SV=2	21951.1	TRUE	Cytosol	56.1973	55.9457	55.621	55.9213
DEGP	P0C0V0	Periplasmic serine endoprotease DegP OS=Escherichia coli (strain K12) GN=degP PE=1 SV=1	55854.1	TRUE	Periplasm	55.6191	56.3017	55.4276	55.7828
DEGQ	P39099	Periplasmic pH-dependent serine endoprotease DegQ OS=Escherichia coli (strain K12) GN=degQ PE=1 SV=1	53363.6	TRUE	Periplasm	55.7084	55.3297	56.2403	55.7595
DEGS	P0AEE3	Serine endoprotease DegS OS=Escherichia coli (strain K12) GN=degS PE=1 SV=1	39391.2	TRUE	Periplasm	61.0861	57.6967	59.0335	59.2721
DEOA	P07650	Thymidine phosphorylase OS=Escherichia coli (strain K12) GN=deoA PE=1 SV=3	52332.7	TRUE	Cytosol	57.6854	57.8088	57.3269	57.607
DEOB	P0A6K6	Phosphopentomutase OS=Escherichia coli (strain K12) GN=deoB PE=1 SV=1	49725.7	TRUE	Cytosol	56.4999	56.0039	55.8362	56.1133
DEOC	P0A6L0	Deoxyribose-phosphate aldolase OS=Escherichia coli (strain K12) GN=deoC PE=1 SV=1	32298.5	TRUE	Cytosol	62.5538	62.5054	62.5196	62.5263
DEOD	P0ABP8	Purine nucleoside phosphorylase DeoD-type OS=Escherichia coli (strain K12) GN=deoD PE=1 SV=2	29369.4	TRUE	Cytosol	70.4469	70.2788	70.2566	70.3275
DEOR	P0ACK5	Deoxyribose operon repressor OS=Escherichia coli (strain K12) GN=deoR PE=1 SV=1	32881.5	TRUE	Cytosol	54.2532	54.6581	54.0795	54.3303
DER	P0A6P5	GTPase Der OS=Escherichia coli (strain K12) GN=der PE=1 SV=1	61245.9	TRUE	Cytosol	53.6207	53.8838	53.8167	53.7737
DGKA	P0ABN1	Diacylglycerol kinase OS=Escherichia coli (strain K12) GN=dgkA PE=1 SV=2	14037.6	TRUE	Inner_membrane	67.7021		57.2042	62.4532
DGOR	P31460	Galactonate operon transcriptional repressor OS=Escherichia coli (strain K12) GN=dgoR PE=4 SV=4	27724.4	FALSE	Cytosol	53.7268	54.2041	53.5919	53.8409
DGT	P15723	Deoxyguanosinetriphosphate triphosphohydrolase OS=Escherichia coli (strain K12) GN=dgt PE=1 SV=4	64958.4	TRUE	Cytosol	57.1195	57.3233	55.9439	56.7955
DHAK	P76015	PEP-dependent dihydroxyacetone kinase, dihydroxyacetone-binding subunit DhaK OS=Escherichia coli (strain K12) GN=dhaK PE=1 SV=2	41798.6	TRUE	Cytosol	59.1403	59.4606	58.2387	58.9466
DHAL	P76014	PEP-dependent dihydroxyacetone kinase, ADP-binding subunit DhaL OS=Escherichia coli (strain K12) GN=dhaL PE=1 SV=3	24564.7	TRUE	Cytosol	52.257	52.176	52.0889	52.1739
DHAM	P37349	Protein-lysine deacetylase OS=Escherichia coli (strain K12) GN=dhaM PE=1 SV=3	55768.2	TRUE	Cytosol	51.4896	51.8068	51.2312	51.5092
DIAA	P66817	DnaA initiator-associating protein DiaA OS=Escherichia coli (strain K12) GN=diaA PE=1 SV=1	22294.4	TRUE	Cytosol	63.5606	57.222	57.8017	59.5281
DING	P27296	Probable ATP-dependent helicase DinG OS=Escherichia coli (strain K12) GN=dinG PE=1 SV=3	90953.3	FALSE	Cytosol	53.9538	53.7861	54.1515	53.9638
DINI	P0ABR1	DNA damage-inducible protein I OS=Escherichia coli (strain K12) GN=dinI PE=1 SV=1	9631.01	TRUE	Cytosol	53.1994	53.53	52.8655	53.1983
DINJ	Q47150	Antitoxin DinJ OS=Escherichia coli (strain K12) GN=dinJ PE=1 SV=1	11004.2	TRUE	Cytosol	54.7752	55.3631	54.7226	54.9536
DJLA	P31680	Co-chaperone protein DjlA OS=Escherichia coli (strain K12) GN=djlA PE=1 SV=1	34569.4	TRUE	Inner_membrane	55.176	54.6075	55.0855	54.9563
DKGA	Q46857	2,5-diketo-D-gluconic acid reductase A OS=Escherichia coli (strain K12) GN=dkgA PE=1 SV=3	35959.7	TRUE	Cytosol	56.7556	56.0651	56.2141	56.3449
DKGB	P30863	2,5-diketo-D-gluconic acid reductase B OS=Escherichia coli (strain K12) GN=dkgB PE=1 SV=2	33829.6	TRUE	Cytosol	52.174	54.2428	51.8048	52.7405
DKSA	P0ABS1	RNA polymerase-binding transcription factor DksA OS=Escherichia coli (strain K12) GN=dksA PE=1 SV=1	20036.5	TRUE	Cytosol	64.5045	63.1244	64.8991	64.176
DLD	P06149	D-lactate dehydrogenase OS=Escherichia coli (strain K12) GN=dld PE=1 SV=3	73392.8	TRUE	Cytosol	60.5705	60.5849	60.0487	60.4014
DMLA	P76251	D-malate dehydrogenase [decarboxylating] OS=Escherichia coli (strain K12) GN=dmlA PE=1 SV=1	43324.2	FALSE	Cytosol	55.7998	54.9387	56.1101	55.6162
DMSA	P18775	Dimethyl sulfoxide reductase DmsA OS=Escherichia coli (strain K12) GN=dmsA PE=1 SV=2	101280	TRUE	Periplasm	56.7117	55.1148	56.6214	56.1493
DMSB	P18776	Anaerobic dimethyl sulfoxide reductase chain B OS=Escherichia coli (strain K12) GN=dmsB PE=1 SV=4	26974.3	TRUE	Periplasm	55.6002	55.6982	55.6747	55.6577
DMSD	P69853	Tat proofreading chaperone DmsD OS=Escherichia coli (strain K12) GN=dmsD PE=1 SV=2	24360.4	TRUE	Cytosol	53.523	51.9038	51.7967	52.4078
DNAA	P03004	Chromosomal replication initiator protein DnaA OS=Escherichia coli (strain K12) GN=dnaA PE=1 SV=2	57960.1	TRUE	Cytosol	51.164	51.5476	51.0945	51.2687
DNAB	P0ACB0	Replicative DNA helicase OS=Escherichia coli (strain K12) GN=dnaB PE=1 SV=1	56482.6	TRUE	Cytosol	52.4611	51.9372	51.6582	52.0188
DNAC	P0AEF0	DNA replication protein DnaC OS=Escherichia coli (strain K12) GN=dnaC PE=1 SV=1	31754.8	TRUE	Cytosol	53.0031	52.5118	52.8348	52.7832
DNAE	P10443	DNA polymerase III subunit alpha OS=Escherichia coli (strain K12) GN=dnaE PE=1 SV=1	143798	TRUE	Cytosol	50.8941	51.1247	51.919	51.3126
DNAG	P0ABS5	DNA primase OS=Escherichia coli (strain K12) GN=dnaG PE=1 SV=1	70964.1	TRUE	Cytosol	52.3802	52.7122	54.0276	53.04
DNAJ	P08622	Chaperone protein DnaJ OS=Escherichia coli (strain K12) GN=dnaJ PE=1 SV=3	47602.9	TRUE	Cytosol	50.5098	50.4581	50.3446	50.4375
DNAK	P0A6Y8	Chaperone protein DnaK OS=Escherichia coli (strain K12) GN=dnaK PE=1 SV=2	80587.6	TRUE	Cytosol	57.5224	57.7344	57.8611	57.706
DNAN	P0A988	DNA polymerase III subunit beta OS=Escherichia coli (strain K12) GN=dnaN PE=1 SV=1	43538.8	TRUE	Cytosol	55.944	56.3717	55.3954	55.9037
DNAQ	P03007	DNA polymerase III subunit epsilon OS=Escherichia coli (strain K12) GN=dnaQ PE=1 SV=1	30002.8	TRUE	Cytosol	53.5032	54.0189	53.7887	53.7703
DNAT	P0A8J2	Primosomal protein 1 OS=Escherichia coli (strain K12) GN=dnaT PE=1 SV=2	20818	FALSE	Cytosol	52.1371	51.9694	51.7587	51.9551
DNAX	P06710	DNA polymerase III subunit tau OS=Escherichia coli (strain K12) GN=dnaX PE=1 SV=1	77852.1	TRUE	Cytosol	53.505	53.9025	53.8642	53.7572
DPIA	P0AEF4	Transcriptional regulatory protein DpiA OS=Escherichia coli (strain K12) GN=dpiA PE=1 SV=1	27384.6	FALSE	Cytosol	53.9345	54.1274	53.9991	54.0204
DPPA	P23847	Periplasmic dipeptide transport protein OS=Escherichia coli (strain K12) GN=dppA PE=1 SV=1	71024.8	TRUE	Periplasm	70.7002	69.5315	70.4325	70.2214
DPPC	P0AEG1	Dipeptide transport system permease protein DppC OS=Escherichia coli (strain K12) GN=dppC PE=1 SV=1	33547.2	FALSE	Inner_membrane	57.0264	57.0125	55.8287	56.6225
DPPD	P0AAG0	Dipeptide transport ATP-binding protein DppD OS=Escherichia coli (strain K12) GN=dppD PE=3 SV=1	39142.7	TRUE	Cytosol	58.6803	57.5449	58.0169	58.0807
DPPF	P37313	Dipeptide transport ATP-binding protein DppF OS=Escherichia coli (strain K12) GN=dppF PE=3 SV=1	42461.9	TRUE	Cytosol	56.2673	55.5919	56.3495	56.0696
DPS	P0ABT2	DNA protection during starvation protein OS=Escherichia coli (strain K12) GN=dps PE=1 SV=2	21433.7	TRUE	Cytosol	53.9151	53.3804	54.2983	53.8646
DSBA	P0AEG4	Thiol:disulfide interchange protein DsbA OS=Escherichia coli (strain K12) GN=dsbA PE=1 SV=1	27557.8	TRUE	Periplasm	65.0539	64.6499	64.3268	64.6769
DSBB	P0A6M2	Disulfide bond formation protein B OS=Escherichia coli (strain K12) GN=dsbB PE=1 SV=1	21845.7	FALSE	Inner_membrane	56.2747	57.1643	56.4282	56.6224
DSBC	P0AEG6	Thiol:disulfide interchange protein DsbC OS=Escherichia coli (strain K12) GN=dsbC PE=1 SV=1	30874.6	TRUE	Periplasm	68.2576	68.6789	67.5211	68.1526
DSBD	P36655	Thiol:disulfide interchange protein DsbD OS=Escherichia coli (strain K12) GN=dsbD PE=1 SV=4	65878.1	TRUE	Inner_membrane	59.5045	59.6754	55.8615	58.3471
DSBG	P77202	Thiol:disulfide interchange protein DsbG OS=Escherichia coli (strain K12) GN=dsbG PE=1 SV=2	33091.2	TRUE	Periplasm	63.8452	64.5182	61.8042	63.3892
DSDA	P00926	D-serine dehydratase OS=Escherichia coli (strain K12) GN=dsdA PE=1 SV=3	52738.5	TRUE	Cytosol	55.0519	54.7358	54.7763	54.8546
DSDX	P08555	D-serine transporter DsdX OS=Escherichia coli (strain K12) GN=dsdX PE=1 SV=2	50911.3	TRUE	Inner_membrane	57.4199	58.9912	60.8137	59.0749
DTD	P0A6M4	D-aminoacyl-tRNA deacylase OS=Escherichia coli (strain K12) GN=dtd PE=1 SV=1	16970.7	TRUE	Cytosol	57.2275	59.6335	57.5489	58.1367
DTPA	P77304	Dipeptide and tripeptide permease A OS=Escherichia coli (strain K12) GN=dtpA PE=1 SV=1	58709.7	TRUE	Inner_membrane	68.5114	66.1417	66.4442	67.0324
DUSA	P32695	tRNA-dihydrouridine(20/20a) synthase OS=Escherichia coli (strain K12) GN=dusA PE=1 SV=4	42279.7	TRUE	Cytosol	54.9361	55.0198	54.7959	54.9173
DUSB	P0ABT5	tRNA-dihydrouridine synthase B OS=Escherichia coli (strain K12) GN=dusB PE=3 SV=1	39164.6	FALSE	Cytosol	54.4417	54.388	54.2213	54.3503
DUSC	P33371	tRNA-dihydrouridine(16) synthase OS=Escherichia coli (strain K12) GN=dusC PE=1 SV=1	38727.7	TRUE	Cytosol	54.0177	53.7559	53.2384	53.6707
DUT	P06968	Deoxyuridine 5'-triphosphate nucleotidohydrolase OS=Escherichia coli (strain K12) GN=dut PE=1 SV=1	17348.1	TRUE	Cytosol	61.1869	67.8386	67.7692	65.5982
DXR	P45568	1-deoxy-D-xylulose 5-phosphate reductoisomerase OS=Escherichia coli (strain K12) GN=dxr PE=1 SV=2	47253.5	TRUE	Cytosol	61.2159	62.1714	62.1967	61.8614
DXS	P77488	1-deoxy-D-xylulose-5-phosphate synthase OS=Escherichia coli (strain K12) GN=dxs PE=1 SV=3	76165.8	TRUE	Cytosol	54.1041	54.2146	54.301	54.2066
EBGR	P06846	HTH-type transcriptional regulator EbgR OS=Escherichia coli (strain K12) GN=ebgR PE=4 SV=2	40254.7	TRUE	Cytosol	57.0769	54.7605	56.0813	55.9729
ECNB	P0ADB7	Entericidin B OS=Escherichia coli (strain K12) GN=ecnB PE=3 SV=1	5551.04	FALSE	Outer_membrane	55.0893	57.2384	58.4365	56.9214
ECO	P23827	Ecotin OS=Escherichia coli (strain K12) GN=eco PE=1 SV=1	21961.1	TRUE	Periplasm	60.8786	59.0311	60.4393	60.1163
EDA	P0A955	KHG/KDPG aldolase OS=Escherichia coli (strain K12) GN=eda PE=1 SV=1	25420.1	TRUE	Cytosol	79.0266	77.9589	78.9539	78.6465
EDD	P0ADF6	Phosphogluconate dehydratase OS=Escherichia coli (strain K12) GN=edd PE=2 SV=1	69637.2	TRUE	Cytosol	53.9413	53.7974	54.8085	54.1824
EFEB	P31545	Deferrochelatase/peroxidase EfeB OS=Escherichia coli (strain K12) GN=efeB PE=1 SV=2	51994.6	FALSE	Periplasm	54.1912	53.9819	53.9427	54.0386
EFEO	P0AB24	Iron uptake system component EfeO OS=Escherichia coli (strain K12) GN=efeO PE=1 SV=1	48101	TRUE	Periplasm	57.8312	58.081	57.5923	57.8348
EFP	P0A6N4	Elongation factor P OS=Escherichia coli (strain K12) GN=efp PE=1 SV=2	23614.6	TRUE	Cytosol	50.4451	51.5395	49.2056	50.3967
ELAA	P0AEH3	Protein ElaA OS=Escherichia coli (strain K12) GN=elaA PE=3 SV=1	18725.6	FALSE	Cytosol	54.1521	53.7807	51.9966	53.3098
ELAB	P0AEH5	Protein ElaB OS=Escherichia coli (strain K12) GN=elaB PE=1 SV=1	12903	TRUE	Inner_membrane				#DIV/0!
ELBB	P0ABU5	Glyoxalase ElbB OS=Escherichia coli (strain K12) GN=elbB PE=1 SV=1	25314.4	TRUE	Cytosol	73.9359	69.9071	70.5263	71.4564
ELYC	P0AB01	Envelope biogenesis factor ElyC OS=Escherichia coli (strain K12) GN=elyC PE=4 SV=1	30940	TRUE	Inner_membrane	54.5386	54.67	54.5551	54.5879
EMRA	P27303	Multidrug export protein EmrA OS=Escherichia coli (strain K12) GN=emrA PE=1 SV=2	47292.9	TRUE	Inner_membrane	55.1742	54.6511	54.4037	54.743
EMTA	P0C960	Endo-type membrane-bound lytic murein transglycosylase A OS=Escherichia coli (strain K12) GN=emtA PE=1 SV=1	25019.4	TRUE	Outer_membrane	54.11	54.5933	55.1094	54.6042
ENDA	P25736	Endonuclease-1 OS=Escherichia coli (strain K12) GN=endA PE=1 SV=1	30585.5	FALSE	Periplasm	54.3552	54.5496	54.4794	54.4614
ENGB	P0A6P7	Probable GTP-binding protein EngB OS=Escherichia coli (strain K12) GN=engB PE=1 SV=1	26983.6	TRUE	Cytosol	54.6521	54.8643	54.8046	54.7737
ENO	P0A6P9	Enolase OS=Escherichia coli (strain K12) GN=eno PE=1 SV=2	54162.5	TRUE	Cytosol	58.4106	58.6327	58.6159	58.5531
ENTB	P0ADI4	Enterobactin synthase component B OS=Escherichia coli (strain K12) GN=entB PE=1 SV=1	35912.6	TRUE	Cytosol	51.9507	51.8674	50.3379	51.3853
ENTE	P10378	Enterobactin synthase component E OS=Escherichia coli (strain K12) GN=entE PE=1 SV=3	63254.9	FALSE	Cytosol	52.2953	52.5691	54.0434	52.9693
ENTF	P11454	Enterobactin synthase component F OS=Escherichia coli (strain K12) GN=entF PE=1 SV=3	148372	TRUE	Cytosol	52.9794	52.8208	52.7578	52.8527
ENVC	P37690	Murein hydrolase activator EnvC OS=Escherichia coli (strain K12) GN=envC PE=1 SV=2	51894.2	TRUE	Periplasm	53.7298	53.9612	53.7031	53.798
EPD	P0A9B6	D-erythrose-4-phosphate dehydrogenase OS=Escherichia coli (strain K12) GN=epd PE=1 SV=2	39795.9	TRUE	Cytosol	55.3412	57.0483	56.2707	56.2201
EPMA	P0A8N7	Elongation factor P--(R)-beta-lysine ligase OS=Escherichia coli (strain K12) GN=epmA PE=1 SV=1	39300	TRUE	Cytosol	55.1445	54.4318	54.5279	54.7014
EPMB	P39280	L-lysine 2,3-aminomutase OS=Escherichia coli (strain K12) GN=epmB PE=1 SV=1	41932.5	TRUE	Cytosol	56.2845	56.2793	56.7623	56.442
EPTB	P37661	Kdo(2)-lipid A phosphoethanolamine 7''-transferase OS=Escherichia coli (strain K12) GN=eptB PE=1 SV=3	69891.8	TRUE	Inner_membrane	56.9082	54.7986	54.9339	55.5469
EPTC	P0CB39	Phosphoethanolamine transferase EptC OS=Escherichia coli (strain K12) GN=eptC PE=1 SV=1	73499.8	TRUE	Inner_membrane	57.3384	57.6117	57.9952	57.6484
ERA	P06616	GTPase Era OS=Escherichia coli (strain K12) GN=era PE=1 SV=2	38658.2	TRUE	Cytosol	51.5243	51.3561	51.527	51.4691
ERFK	P39176	Probable L,D-transpeptidase ErfK/SrfK OS=Escherichia coli (strain K12) GN=erfK PE=1 SV=2	36107.8	TRUE	Periplasm	52.3989	53.7584	55.5903	53.9159
ERPA	P0ACC3	Iron-sulfur cluster insertion protein ErpA OS=Escherichia coli (strain K12) GN=erpA PE=1 SV=1	13409.7	TRUE	Cytosol	54.7272	54.5201	54.4124	54.5532
ETTA	P0A9W3	Energy-dependent translational throttle protein EttA OS=Escherichia coli (strain K12) GN=ettA PE=1 SV=2	70539	TRUE	Cytosol	50.064	50.0191	49.9912	50.0247
EUTB	P0AEJ6	Ethanolamine ammonia-lyase heavy chain OS=Escherichia coli (strain K12) GN=eutB PE=1 SV=1	54009.8	TRUE	Cytosol	60.9532	57.143	60.0637	59.3866
EUTC	P19636	Ethanolamine ammonia-lyase light chain OS=Escherichia coli (strain K12) GN=eutC PE=1 SV=2	35425.9	FALSE	Cytosol	54.0922	54.2797	54.2809	54.2176
EUTL	P76541	Ethanolamine utilization protein EutL OS=Escherichia coli (strain K12) GN=eutL PE=1 SV=1	23804.2	TRUE	Cytosol	53.9742	60.5993	60.0602	58.2112
EUTM	P0ABF4	Ethanolamine utilization protein EutM OS=Escherichia coli (strain K12) GN=eutM PE=1 SV=1	11119.1	FALSE	Cytosol	54.7274	54.4736	54.7753	54.6588
EVGA	P0ACZ4	DNA-binding transcriptional activator EvgA OS=Escherichia coli (strain K12) GN=evgA PE=1 SV=1	26742.6	TRUE	Cytosol	51.5399	51.2331	52.0388	51.6039
EXBB	P0ABU7	Biopolymer transport protein ExbB OS=Escherichia coli (strain K12) GN=exbB PE=1 SV=1	28161.2	TRUE	Inner_membrane	63.9509	58.9852	64.8443	62.5934
EXBD	P0ABV2	Biopolymer transport protein ExbD OS=Escherichia coli (strain K12) GN=exbD PE=1 SV=1	17808.5	TRUE	Inner_membrane	67.1189	61.2821	64.6073	64.3361
EXUR	P0ACL2	Exu regulon transcriptional regulator OS=Escherichia coli (strain K12) GN=exuR PE=4 SV=1	33139.3	TRUE	Cytosol	51.5278	52.3024	50.8323	51.5542
FABA	P0A6Q3	3-hydroxydecanoyl-[acyl-carrier-protein] dehydratase OS=Escherichia coli (strain K12) GN=fabA PE=1 SV=2	21591.5	TRUE	Cytosol	65.0783	65.3575	65.1706	65.2021
FABB	P0A953	3-oxoacyl-[acyl-carrier-protein] synthase 1 OS=Escherichia coli (strain K12) GN=fabB PE=1 SV=1	46594.8	TRUE	Cytosol	55.4937	55.7949	55.7525	55.6804
FABD	P0AAI9	Malonyl CoA-acyl carrier protein transacylase OS=Escherichia coli (strain K12) GN=fabD PE=1 SV=2	35889.8	TRUE	Cytosol	60.3604	60.2634	60.4526	60.3588
FABF	P0AAI5	3-oxoacyl-[acyl-carrier-protein] synthase 2 OS=Escherichia coli (strain K12) GN=fabF PE=1 SV=2	47142.4	TRUE	Cytosol	66.6236	67.2953	67.2772	67.0653
FABG	P0AEK2	3-oxoacyl-[acyl-carrier-protein] reductase FabG OS=Escherichia coli (strain K12) GN=fabG PE=1 SV=1	27835.8	TRUE	Cytosol	54.529	54.4442	54.5785	54.5172
FABH	P0A6R0	3-oxoacyl-[acyl-carrier-protein] synthase 3 OS=Escherichia coli (strain K12) GN=fabH PE=1 SV=1	36070.7	TRUE	Cytosol	55.6746	55.7998	55.7883	55.7542
FABI	P0AEK4	Enoyl-[acyl-carrier-protein] reductase [NADH] FabI OS=Escherichia coli (strain K12) GN=fabI PE=1 SV=2	30824.1	TRUE	Cytosol	59.5709	59.5616	59.4357	59.5227
FABR	P0ACU5	HTH-type transcriptional repressor FabR OS=Escherichia coli (strain K12) GN=fabR PE=1 SV=2	28140.8	TRUE	Cytosol	52.9055	53.1392	53.3047	53.1165
FABZ	P0A6Q6	3-hydroxyacyl-[acyl-carrier-protein] dehydratase FabZ OS=Escherichia coli (strain K12) GN=fabZ PE=1 SV=1	18969.3	TRUE	Cytosol	52.2261	51.9066	53.1256	52.4194
FADA	P21151	3-ketoacyl-CoA thiolase FadA OS=Escherichia coli (strain K12) GN=fadA PE=1 SV=3	43769.6	TRUE	Cytosol	58.7769	60.5014	60.3888	59.889
FADB	P21177	Fatty acid oxidation complex subunit alpha OS=Escherichia coli (strain K12) GN=fadB PE=1 SV=2	92203.4	TRUE	Cytosol	64.2774	64.0899	64.0814	64.1496
FADD	P69451	Long-chain-fatty-acid--CoA ligase OS=Escherichia coli (strain K12) GN=fadD PE=1 SV=1	69853.8	TRUE	Cytosol	54.1861	54.3965	54.1842	54.2556
FADE	Q47146	Acyl-coenzyme A dehydrogenase OS=Escherichia coli (strain K12) GN=fadE PE=2 SV=2	99019.6	TRUE	Inner_membrane	57.9157	57.2202	59.6858	58.2739
FADH	P42593	2,4-dienoyl-CoA reductase OS=Escherichia coli (strain K12) GN=fadH PE=1 SV=3	78015	TRUE	Cytosol	54.1521	54.3035	54.1636	54.2064
FADI	P76503	3-ketoacyl-CoA thiolase FadI OS=Escherichia coli (strain K12) GN=fadI PE=1 SV=1	49594.3	TRUE	Cytosol	54.1244	54.7077	54.1876	54.3399
FADJ	P77399	Fatty acid oxidation complex subunit alpha OS=Escherichia coli (strain K12) GN=fadJ PE=1 SV=1	86703.5	TRUE	Cytosol	54.452	54.2917	54.7836	54.5091
FADL	P10384	Long-chain fatty acid transport protein OS=Escherichia coli (strain K12) GN=fadL PE=1 SV=5	51719.8	TRUE	Outer_membrane				#DIV/0!
FADM	P77712	Long-chain acyl-CoA thioesterase FadM OS=Escherichia coli (strain K12) GN=fadM PE=1 SV=1	16510.9	FALSE	Cytosol	55.1302	54.7981	55.3199	55.0827
FADR	P0A8V6	Fatty acid metabolism regulator protein OS=Escherichia coli (strain K12) GN=fadR PE=1 SV=2	28613.1	TRUE	Cytosol	55.2563	55.3267	55.3055	55.2961
FBAA	P0AB71	Fructose-bisphosphate aldolase class 2 OS=Escherichia coli (strain K12) GN=fbaA PE=1 SV=2	45079.8	TRUE	Cytosol	55.6717	55.7983	55.2825	55.5842
FBAB	P0A991	Fructose-bisphosphate aldolase class 1 OS=Escherichia coli (strain K12) GN=fbaB PE=1 SV=2	41750.7	TRUE	Cytosol	79.1178	78.7379	79.6096	79.1551
FBP	P0A993	Fructose-1,6-bisphosphatase class 1 OS=Escherichia coli (strain K12) GN=fbp PE=1 SV=1	42194.4	TRUE	Cytosol	63.858	63.4828	64.0595	63.8001
FDHD	P32177	Sulfur carrier protein FdhD OS=Escherichia coli (strain K12) GN=fdhD PE=1 SV=1	33231.3	TRUE	Cytosol	60.353	59.0442	61.6778	60.3583
FDHE	P13024	Protein FdhE OS=Escherichia coli (strain K12) GN=fdhE PE=1 SV=2	38847.1	TRUE	Cytosol	55.7861	56.1076	56.3531	56.0823
FDNG	P24183	Formate dehydrogenase, nitrate-inducible, major subunit OS=Escherichia coli (strain K12) GN=fdnG PE=1 SV=3	125780	TRUE	Periplasm	56.8025	55.8737	54.2428	55.6397
FDNH	P0AAJ3	Formate dehydrogenase, nitrate-inducible, iron-sulfur subunit OS=Escherichia coli (strain K12) GN=fdnH PE=1 SV=1	37770.2	TRUE	Inner_membrane	57.5546	54.6366	57.3449	56.5121
FDOG	P32176	Formate dehydrogenase-O major subunit OS=Escherichia coli (strain K12) GN=fdoG PE=1 SV=5	127027	TRUE	Periplasm	84.8901	84.2455		84.5678
FDOH	P0AAJ5	Formate dehydrogenase-O iron-sulfur subunit OS=Escherichia coli (strain K12) GN=fdoH PE=1 SV=1	37887	TRUE	Cytosol				#DIV/0!
FDOI	P0AEL0	Formate dehydrogenase, cytochrome b556(fdo) subunit OS=Escherichia coli (strain K12) GN=fdoI PE=1 SV=1	26995.8	TRUE	Inner_membrane	59.9947	57.081	60.9044	59.3267
FDX	P0A9R4	2Fe-2S ferredoxin OS=Escherichia coli (strain K12) GN=fdx PE=1 SV=2	13409.5	TRUE	Cytosol	68.9979	65.0013		66.9996
FECA	P13036	Fe(3+) dicitrate transport protein FecA OS=Escherichia coli (strain K12) GN=fecA PE=1 SV=2	90768.9	TRUE	Outer_membrane	69.7745			69.7745
FECB	P15028	Fe(3+) dicitrate-binding periplasmic protein OS=Escherichia coli (strain K12) GN=fecB PE=2 SV=3	36104.7	TRUE	Periplasm	58.6604	59.2481	58.5142	58.8076
FECE	P15031	Fe(3+) dicitrate transport ATP-binding protein FecE OS=Escherichia coli (strain K12) GN=fecE PE=2 SV=1	29317.3	TRUE	Cytosol	53.2056	53.2004	52.5184	52.9748
FEOA	P0AEL3	Fe(2+) transport protein A OS=Escherichia coli (strain K12) GN=feoA PE=1 SV=1	9339.18	TRUE	Cytosol	52.761	53.945	53.5688	53.4249
FEOB	P33650	Fe(2+) transporter FeoB OS=Escherichia coli (strain K12) GN=feoB PE=1 SV=1	90144.7	TRUE	Inner_membrane	55.4919	54.9317	55.2201	55.2145
FEPA	P05825	Ferrienterobactin receptor OS=Escherichia coli (strain K12) GN=fepA PE=1 SV=2	89732.9	FALSE	Outer_membrane	54.758	54.3135	54.1437	54.4051
FEPB	P0AEL6	Ferrienterobactin-binding periplasmic protein OS=Escherichia coli (strain K12) GN=fepB PE=1 SV=1	37241.1	TRUE	Periplasm	53.9133	54.274	54.2766	54.1546
FETB	P77307	Probable iron export permease protein FetB OS=Escherichia coli (strain K12) GN=fetB PE=1 SV=2	31984.1	FALSE	Inner_membrane	54.1521	57.1402	55.182	55.4914
FFH	P0AGD7	Signal recognition particle protein OS=Escherichia coli (strain K12) GN=ffh PE=1 SV=1	59666.3	TRUE	Cytosol	54.5491	54.4576	54.6045	54.5371
FHUA	P06971	Ferrichrome-iron receptor OS=Escherichia coli (strain K12) GN=fhuA PE=1 SV=2	91525.9	TRUE	Outer_membrane	69.09	70.0801	70.4384	69.8695
FHUC	P07821	Iron(3+)-hydroxamate import ATP-binding protein FhuC OS=Escherichia coli (strain K12) GN=fhuC PE=1 SV=3	30586.3	TRUE	Cytosol	59.3542	56.1748	57.7615	57.7635
FHUD	P07822	Iron(3+)-hydroxamate-binding protein FhuD OS=Escherichia coli (strain K12) GN=fhuD PE=1 SV=3	34867.3	FALSE	Periplasm	56.7358	55.2269	57.3074	56.4234
FIC	P20605	Probable adenosine monophosphate-protein transferase fic OS=Escherichia coli (strain K12) GN=fic PE=1 SV=1	24434.5	TRUE	Cytosol	54.3122	54.7204	54.5393	54.524
FIS	P0A6R3	DNA-binding protein Fis OS=Escherichia coli (strain K12) GN=fis PE=1 SV=1	12836.9	TRUE	Cytosol	60.6784	60.1878	60.89	60.5854
FIU	P75780	Catecholate siderophore receptor Fiu OS=Escherichia coli (strain K12) GN=fiu PE=1 SV=1	88268.4	FALSE	Outer_membrane	55.4233	57.0688	55.257	55.9164
FKLB	P0A9L3	FKBP-type 22 kDa peptidyl-prolyl cis-trans isomerase OS=Escherichia coli (strain K12) GN=fklB PE=1 SV=2	23577.5	TRUE	Cytosol	50.7249	50.8013	50.8316	50.7859
FKPA	P45523	FKBP-type peptidyl-prolyl cis-trans isomerase FkpA OS=Escherichia coli (strain K12) GN=fkpA PE=1 SV=1	37343.2	TRUE	Periplasm				#DIV/0!
FKPB	P0AEM0	FKBP-type 16 kDa peptidyl-prolyl cis-trans isomerase OS=Escherichia coli (strain K12) GN=fkpB PE=1 SV=2	16987.6	FALSE	Cytosol	52.1198	51.0481	52.0918	51.7533
FLDA	P61949	Flavodoxin 1 OS=Escherichia coli (strain K12) GN=fldA PE=1 SV=2	21958.1	TRUE	Cytosol	58.3015	57.364	58.2821	57.9825
FLDB	P0ABY4	Flavodoxin 2 OS=Escherichia coli (strain K12) GN=fldB PE=1 SV=1	21634.8	FALSE	Cytosol	54.5017	54.7603	53.9753	54.4124
FLIY	P0AEM9	L-cystine-binding protein FliY OS=Escherichia coli (strain K12) GN=fliY PE=1 SV=1	34979.4	TRUE	Periplasm	61.749	61.973	61.9287	61.8836
FLK	P15286	Flagellar regulator flk OS=Escherichia coli (strain K12) GN=flk PE=3 SV=2	39395.3	TRUE	Inner_membrane	55.1649	55.7602	55.5309	55.4853
FLU	P39180	Antigen 43 OS=Escherichia coli (strain K12) GN=flu PE=1 SV=3	112776	TRUE	Outer_membrane		80.4678		80.4678
FMT	P23882	Methionyl-tRNA formyltransferase OS=Escherichia coli (strain K12) GN=fmt PE=1 SV=4	37984.5	TRUE	Cytosol	55.3038	55.8203	55.3817	55.5019
FNR	P0A9E5	Fumarate and nitrate reduction regulatory protein OS=Escherichia coli (strain K12) GN=fnr PE=1 SV=1	31442.7	TRUE	Cytosol	54.9299	54.8311	55.0099	54.9236
FOCA	P0AC23	Probable formate transporter 1 OS=Escherichia coli (strain K12) GN=focA PE=1 SV=1	33546.7	FALSE	Inner_membrane	57.045	62.3328	64.8715	61.4165
FOLA	P0ABQ4	Dihydrofolate reductase OS=Escherichia coli (strain K12) GN=folA PE=1 SV=1	19476.9	TRUE	Cytosol	52.5589	52.0195	52.1379	52.2388
FOLB	P0AC16	Dihydroneopterin aldolase OS=Escherichia coli (strain K12) GN=folB PE=1 SV=1	15043	TRUE	Cytosol			75.2882	75.2882
FOLC	P08192	Dihydrofolate synthase/folylpolyglutamate synthase OS=Escherichia coli (strain K12) GN=folC PE=1 SV=2	49215.1	TRUE	Cytosol	52.4414	52.4846	52.5018	52.4759
FOLD	P24186	Bifunctional protein FolD OS=Escherichia coli (strain K12) GN=folD PE=1 SV=4	34059.4	TRUE	Cytosol	68.9862	69.0484	70.2746	69.4364
FOLE	P0A6T5	GTP cyclohydrolase 1 OS=Escherichia coli (strain K12) GN=folE PE=1 SV=2	27449.8	TRUE	Cytosol				#DIV/0!
FOLM	P0AFS3	Dihydromonapterin reductase OS=Escherichia coli (strain K12) GN=folM PE=1 SV=1	29023.4	TRUE	Cytosol	63.9718	63.3476	61.8386	63.0527
FOLP	P0AC13	Dihydropteroate synthase OS=Escherichia coli (strain K12) GN=folP PE=1 SV=1	33745.9	TRUE	Cytosol	58.5849	59.5531	58.7505	58.9628
FOLX	P0AC19	Dihydroneopterin triphosphate 2'-epimerase OS=Escherichia coli (strain K12) GN=folX PE=1 SV=2	15448.4	TRUE	Cytosol	76.7713	73.6366	76.3749	75.5943
FPR	P28861	Ferredoxin--NADP reductase OS=Escherichia coli (strain K12) GN=fpr PE=1 SV=4	30597.3	TRUE	Cytosol	54.0447	53.5182	52.7884	53.4504
FRDA	P00363	Fumarate reductase flavoprotein subunit OS=Escherichia coli (strain K12) GN=frdA PE=1 SV=3	72687.3	TRUE	Cytosol	63.4045	63.3751	63.3783	63.386
FRDB	P0AC47	Fumarate reductase iron-sulfur subunit OS=Escherichia coli (strain K12) GN=frdB PE=1 SV=2	30940.7	TRUE	Cytosol	62.5712	61.2922	60.4149	61.4261
FRDC	P0A8Q0	Fumarate reductase subunit C OS=Escherichia coli (strain K12) GN=frdC PE=1 SV=1	17296.9	TRUE	Inner_membrane	79.8605	74.1077	59.5977	71.1886
FRDD	P0A8Q3	Fumarate reductase subunit D OS=Escherichia coli (strain K12) GN=frdD PE=1 SV=1	13842.6	TRUE	Inner_membrane	61.0606	55.1302	60.0479	58.7462
FRE	P0AEN1	NAD(P)H-flavin reductase OS=Escherichia coli (strain K12) GN=fre PE=1 SV=2	28000.5	TRUE	Cytosol	50.783	51.9922	50.95	51.2418
FRLR	P45544	Probable fructoselysine utilization operon transcriptional repressor OS=Escherichia coli (strain K12) GN=frlR PE=2 SV=2	31525.8	TRUE	Cytosol	53.6865	54.1397	52.606	53.4774
FRMA	P25437	S-(hydroxymethyl)glutathione dehydrogenase OS=Escherichia coli (strain K12) GN=frmA PE=1 SV=3	44487.3	TRUE	Cytosol	57.7105	57.5087	57.2432	57.4874
FRMB	P51025	S-formylglutathione hydrolase FrmB OS=Escherichia coli (strain K12) GN=frmB PE=1 SV=2	34325.4	TRUE	Cytosol	50.8948	51.4059	51.4072	51.236
FRMR	P0AAP3	Transcriptional repressor FrmR OS=Escherichia coli (strain K12) GN=frmR PE=1 SV=1	11342	TRUE	Cytosol	54.6456	54.6492	54.1671	54.4873
FRR	P0A805	Ribosome-recycling factor OS=Escherichia coli (strain K12) GN=frr PE=1 SV=1	24349.5	TRUE	Cytosol	53.0387	53.0538	53.0707	53.0544
FRSA	P04335	Esterase FrsA OS=Escherichia coli (strain K12) GN=frsA PE=3 SV=2	50987.3	TRUE	Cytosol	51.6279	51.1641	50.4941	51.0954
FRUA	P20966	PTS system fructose-specific EIIB'BC component OS=Escherichia coli (strain K12) GN=fruA PE=1 SV=1	64927.8	TRUE	Inner_membrane	56.2238	56.0082	55.8939	56.042
FRUB	P69811	Multiphosphoryl transfer protein OS=Escherichia coli (strain K12) GN=fruB PE=1 SV=1	43519.3	TRUE	Cytosol	54.5378	54.7557	55.0675	54.787
FRUK	P0AEW9	1-phosphofructokinase OS=Escherichia coli (strain K12) GN=fruK PE=3 SV=1	36712.4	TRUE	Cytosol	55.4425	55.6052	55.7764	55.608
FSAA	P78055	Fructose-6-phosphate aldolase 1 OS=Escherichia coli (strain K12) GN=fsaA PE=1 SV=2	25617	TRUE	Cytosol	54.7187	55.4111	56.8325	55.6541
FSAB	P32669	Fructose-6-phosphate aldolase 2 OS=Escherichia coli (strain K12) GN=fsaB PE=1 SV=1	25946	TRUE	Cytosol	54.2435	54.9674	55.3484	54.8531
FTNA	P0A998	Bacterial non-heme ferritin OS=Escherichia coli (strain K12) GN=ftnA PE=1 SV=1	21530.9	TRUE	Cytosol	77.4408	76.0263	75.9951	76.4874
FTSA	P0ABH0	Cell division protein FtsA OS=Escherichia coli (strain K12) GN=ftsA PE=1 SV=1	50627.1	TRUE	Cytosol	50.4892	50.7938	50.7318	50.6716
FTSE	P0A9R7	Cell division ATP-binding protein FtsE OS=Escherichia coli (strain K12) GN=ftsE PE=1 SV=1	26543.4	TRUE	Cytosol	52.171	51.6876	51.0785	51.6457
FTSH	P0AAI3	ATP-dependent zinc metalloprotease FtsH OS=Escherichia coli (strain K12) GN=ftsH PE=1 SV=1	79256.5	TRUE	Inner_membrane	57.0475	56.1922	56.0978	56.4458
FTSI	P0AD68	Peptidoglycan D,D-transpeptidase FtsI OS=Escherichia coli (strain K12) GN=ftsI PE=1 SV=1	71284.8	TRUE	Inner_membrane	49.9107	50.3194	50.9283	50.3861
FTSK	P46889	DNA translocase FtsK OS=Escherichia coli (strain K12) GN=ftsK PE=1 SV=2	157112	TRUE	Inner_membrane	52.9378	53.1306	53.0864	53.0516
FTSL	P0AEN4	Cell division protein FtsL OS=Escherichia coli (strain K12) GN=ftsL PE=1 SV=1	14878.1	TRUE	Inner_membrane	57.7308	56.3255	56.3594	56.8052
FTSN	P29131	Cell division protein FtsN OS=Escherichia coli (strain K12) GN=ftsN PE=1 SV=3	40239.5	TRUE	Inner_membrane	69.6535	65.5875	68.5312	67.9241
FTSP	P26648	Cell division protein FtsP OS=Escherichia coli (strain K12) GN=ftsP PE=1 SV=2	53543.6	TRUE	Periplasm	56.07	56.4665	55.823	56.1198
FTSQ	P06136	Cell division protein FtsQ OS=Escherichia coli (strain K12) GN=ftsQ PE=1 SV=1	33705.8	TRUE	Inner_membrane	54.1761	53.7539	53.1422	53.6907
FTSW	P0ABG4	Probable peptidoglycan glycosyltransferase FtsW OS=Escherichia coli (strain K12) GN=ftsW PE=1 SV=1	49050.1	TRUE	Inner_membrane	57.146	56.0854	54.8721	56.0345
FTSX	P0AC30	Cell division protein FtsX OS=Escherichia coli (strain K12) GN=ftsX PE=1 SV=1	41898.7	TRUE	Inner_membrane	59.2243	60.4004	60.343	59.9892
FTSY	P10121	Signal recognition particle receptor FtsY OS=Escherichia coli (strain K12) GN=ftsY PE=1 SV=1	62042.3	TRUE	Cytosol	58.4988	58.1814	58.5439	58.408
FTSZ	P0A9A6	Cell division protein FtsZ OS=Escherichia coli (strain K12) GN=ftsZ PE=1 SV=1	44194.3	TRUE	Cytosol	53.8887	54.2959	54.0848	54.0898
FUCI	P69922	L-fucose isomerase OS=Escherichia coli (strain K12) GN=fucI PE=1 SV=1	71348.2	TRUE	Cytosol	62.378	62.1627	63.43	62.6569
FUCO	P0A9S1	Lactaldehyde reductase OS=Escherichia coli (strain K12) GN=fucO PE=1 SV=2	44382.4	TRUE	Cytosol	66.1003	64.7099	65.9557	65.5886
FUCR	P0ACK8	L-fucose operon activator OS=Escherichia coli (strain K12) GN=fucR PE=4 SV=1	30781.6	TRUE	Cytosol	54.5895	54.3633	54.2302	54.3943
FUCU	P0AEN8	L-fucose mutarotase OS=Escherichia coli (strain K12) GN=fucU PE=1 SV=1	16895.2	TRUE	Cytosol	60.0088	68.5577		64.2832
FUMA	P0AC33	Fumarate hydratase class I, aerobic OS=Escherichia coli (strain K12) GN=fumA PE=1 SV=2	69482	TRUE	Cytosol	51.7982	52.0593	52.0023	51.9533
FUMB	P14407	Fumarate hydratase class I, anaerobic OS=Escherichia coli (strain K12) GN=fumB PE=1 SV=2	69288.8	TRUE	Cytosol	54.574	54.2106	54.3952	54.3933
FUMC	P05042	Fumarate hydratase class II OS=Escherichia coli (strain K12) GN=fumC PE=1 SV=1	56355.8	TRUE	Cytosol	56.6407	56.4695	56.1983	56.4362
FUR	P0A9A9	Ferric uptake regulation protein OS=Escherichia coli (strain K12) GN=fur PE=1 SV=1	19074.9	TRUE	Cytosol	68.2423	67.8616	68.4308	68.1782
FUSA	P0A6M8	Elongation factor G OS=Escherichia coli (strain K12) GN=fusA PE=1 SV=2	87786.7	TRUE	Cytosol	57.1848	57.4582	57.4988	57.3806
FXSA	P37147	UPF0716 protein FxsA OS=Escherichia coli (strain K12) GN=fxsA PE=1 SV=2	19284.6	TRUE	Inner_membrane	57.8327	59.1478	60.8991	59.2932
GABD	P25526	Succinate-semialdehyde dehydrogenase [NADP(+)] GabD OS=Escherichia coli (strain K12) GN=gabD PE=1 SV=1	58675.5	TRUE	Cytosol	59.8839	59.8202	59.5847	59.7629
GABT	P22256	4-aminobutyrate aminotransferase GabT OS=Escherichia coli (strain K12) GN=gabT PE=1 SV=1	51014.1	TRUE	Cytosol	73.6218	72.0726	74.3429	73.3458
GADA	P69908	Glutamate decarboxylase alpha OS=Escherichia coli (strain K12) GN=gadA PE=1 SV=1	58721.3	TRUE	Cytosol	73.3807	74.0653	74.7847	74.0769
GADB	P69910	Glutamate decarboxylase beta OS=Escherichia coli (strain K12) GN=gadB PE=1 SV=1	58933.4	TRUE	Cytosol	73.172	71.263	73.4084	72.6145
GADC	P63235	Probable glutamate/gamma-aminobutyrate antiporter OS=Escherichia coli (strain K12) GN=gadC PE=1 SV=1	59794.9	TRUE	Inner_membrane	69.6673	70.2476	66.7689	68.8946
GALE	P09147	UDP-glucose 4-epimerase OS=Escherichia coli (strain K12) GN=galE PE=1 SV=1	40621	TRUE	Cytosol	56.7105	56.552	56.3169	56.5265
GALF	P0AAB6	UTP--glucose-1-phosphate uridylyltransferase OS=Escherichia coli (strain K12) GN=galF PE=1 SV=1	37562.5	TRUE	Cytosol	50.8272	50.5651	51.1584	50.8502
GALK	P0A6T3	Galactokinase OS=Escherichia coli (strain K12) GN=galK PE=1 SV=2	45595.6	TRUE	Cytosol	54.3347	54.6398	54.3148	54.4297
GALM	P0A9C3	Aldose 1-epimerase OS=Escherichia coli (strain K12) GN=galM PE=1 SV=1	41144.8	TRUE	Cytosol	51.7843	51.5258	51.8791	51.7298
GALP	P0AEP1	Galactose-proton symporter OS=Escherichia coli (strain K12) GN=galP PE=1 SV=1	55015.8	TRUE	Inner_membrane	62.1242	61.421	58.9784	60.8412
GALR	P03024	HTH-type transcriptional regulator GalR OS=Escherichia coli (strain K12) GN=galR PE=1 SV=1	38673.8	FALSE	Cytosol	54.1359	54.1983	54.176	54.1701
GALT	P09148	Galactose-1-phosphate uridylyltransferase OS=Escherichia coli (strain K12) GN=galT PE=1 SV=2	42941.8	TRUE	Cytosol	59.7631	58.8491	59.8555	59.4892
GALU	P0AEP3	UTP--glucose-1-phosphate uridylyltransferase OS=Escherichia coli (strain K12) GN=galU PE=1 SV=2	38018.5	TRUE	Cytosol	51.7177	51.6906	51.6657	51.6913
GAPA	P0A9B2	Glyceraldehyde-3-phosphate dehydrogenase A OS=Escherichia coli (strain K12) GN=gapA PE=1 SV=2	41868.7	TRUE	Cytosol		65.5695	66.1732	65.8714
GARD	P39829	Galactarate dehydratase (L-threo-forming) OS=Escherichia coli (strain K12) GN=garD PE=1 SV=2	62036	FALSE	Cytosol	54.7903	54.5559	54.215	54.5204
GARK	P23524	Glycerate 2-kinase OS=Escherichia coli (strain K12) GN=garK PE=1 SV=2	43260.8	TRUE	Cytosol	57.5112	58.3175	60.2554	58.6947
GARL	P23522	5-keto-4-deoxy-D-glucarate aldolase OS=Escherichia coli (strain K12) GN=garL PE=1 SV=2	30174.2	TRUE	Cytosol	58.0044	55.0031	58.6438	57.2171
GARR	P0ABQ2	2-hydroxy-3-oxopropionate reductase OS=Escherichia coli (strain K12) GN=garR PE=1 SV=1	35105.1	TRUE	Cytosol	61.5866	62.5075	62.4339	62.176
GATA	P69828	PTS system galactitol-specific EIIA component OS=Escherichia coli (strain K12) GN=gatA PE=1 SV=1	18615	TRUE	Cytosol	49.7349	49.8202	49.7302	49.7617
GATB	P37188	PTS system galactitol-specific EIIB component OS=Escherichia coli (strain K12) GN=gatB PE=1 SV=2	11589.2	TRUE	Cytosol	50.849	44.3169	50.7454	48.6371
GATC	P69831	PTS system galactitol-specific EIIC component OS=Escherichia coli (strain K12) GN=gatC PE=1 SV=1	52113.8	TRUE	Inner_membrane	65.126	65.2994	62.7623	64.3959
GATD	P0A9S3	Galactitol 1-phosphate 5-dehydrogenase OS=Escherichia coli (strain K12) GN=gatD PE=1 SV=1	41489	TRUE	Cytosol	55.7873	56.3161	56.2992	56.1342
GATY	P0C8J6	D-tagatose-1,6-bisphosphate aldolase subunit GatY OS=Escherichia coli (strain K12) GN=gatY PE=1 SV=1	33770.6	TRUE	Cytosol	57.2043	56.9709	56.924	57.0331
GATZ	P0C8J8	D-tagatose-1,6-bisphosphate aldolase subunit GatZ OS=Escherichia coli (strain K12) GN=gatZ PE=1 SV=1	50743.2	TRUE	Cytosol	49.5444	49.4817	48.7373	49.2544
GCD	P15877	Quinoprotein glucose dehydrogenase OS=Escherichia coli (strain K12) GN=gcd PE=1 SV=3	94424.2	TRUE	Inner_membrane	51.2608	51.4855	51.4685	51.4049
GCVA	P0A9F6	Glycine cleavage system transcriptional activator OS=Escherichia coli (strain K12) GN=gcvA PE=1 SV=1	37988.6	TRUE	Cytosol	52.8966	53.1637	53.0294	53.0299
GCVH	P0A6T9	Glycine cleavage system H protein OS=Escherichia coli (strain K12) GN=gcvH PE=1 SV=2	15234.7	TRUE	Cytosol	65.6649	64.6457	64.8212	65.0439
GCVP	P33195	Glycine dehydrogenase (decarboxylating) OS=Escherichia coli (strain K12) GN=gcvP PE=1 SV=3	112843	TRUE	Cytosol	60.1995	59.9836	60.1921	60.1251
GCVR	P0A9I3	Glycine cleavage system transcriptional repressor OS=Escherichia coli (strain K12) GN=gcvR PE=1 SV=2	21843.2	FALSE	Cytosol	54.1968	54.3453	54.2367	54.2596
GCVT	P27248	Aminomethyltransferase OS=Escherichia coli (strain K12) GN=gcvT PE=1 SV=3	43214.4	TRUE	Cytosol	53.5244	53.5522	53.2428	53.4398
GDHA	P00370	NADP-specific glutamate dehydrogenase OS=Escherichia coli (strain K12) GN=gdhA PE=1 SV=1	53820	TRUE	Cytosol	55.1074	55.6546	55.9612	55.5744
GGT	P18956	Gamma-glutamyltranspeptidase OS=Escherichia coli (strain K12) GN=ggt PE=1 SV=1	70723.6	TRUE	Periplasm	59.4629	57.333	57.4307	58.0755
GHRA	P75913	Glyoxylate/hydroxypyruvate reductase A OS=Escherichia coli (strain K12) GN=ghrA PE=1 SV=2	37783.9	TRUE	Cytosol	54.5429	54.1624	54.0907	54.2653
GHRB	P37666	Glyoxylate/hydroxypyruvate reductase B OS=Escherichia coli (strain K12) GN=ghrB PE=1 SV=3	38580.3	TRUE	Cytosol	54.8725	54.806	54.9488	54.8757
GLCB	P37330	Malate synthase G OS=Escherichia coli (strain K12) GN=glcB PE=1 SV=3	88113.2	TRUE	Cytosol	55.9345	55.854	55.4411	55.7432
GLCG	P0AEQ1	Protein GlcG OS=Escherichia coli (strain K12) GN=glcG PE=3 SV=1	15389.3	TRUE	Cytosol		79.7707	83.1798	81.4753
GLDA	P0A9S5	Glycerol dehydrogenase OS=Escherichia coli (strain K12) GN=gldA PE=1 SV=1	42066	TRUE	Cytosol	75.6872	76.8746	73.1014	75.2211
GLF	P37747	UDP-galactopyranose mutase OS=Escherichia coli (strain K12) GN=glf PE=1 SV=1	51073.5	TRUE	Cytosol	58.9296	58.55	58.1892	58.5563
GLGA	P0A6U8	Glycogen synthase OS=Escherichia coli (strain K12) GN=glgA PE=1 SV=1	55710.1	TRUE	Cytosol	53.1681	53.3432	53.11	53.2071
GLGB	P07762	1,4-alpha-glucan branching enzyme GlgB OS=Escherichia coli (strain K12) GN=glgB PE=1 SV=1	90126.9	TRUE	Cytosol	56.8217	57.1187	57.1788	57.0398
GLGC	P0A6V1	Glucose-1-phosphate adenylyltransferase OS=Escherichia coli (strain K12) GN=glgC PE=1 SV=2	53533.8	TRUE	Cytosol	66.4637	69.1321	67.2278	67.6078
GLGP	P0AC86	Glycogen phosphorylase OS=Escherichia coli (strain K12) GN=glgP PE=3 SV=1	101878	TRUE	Cytosol	52.5558	52.1563	51.8222	52.1781
GLGX	P15067	Glycogen debranching enzyme OS=Escherichia coli (strain K12) GN=glgX PE=1 SV=3	77652.2	FALSE	Cytosol	54.1743	54.2741	54.2092	54.2192
GLK	P0A6V8	Glucokinase OS=Escherichia coli (strain K12) GN=glk PE=1 SV=1	38709.7	TRUE	Cytosol	54.0602	54.6149	54.4842	54.3864
GLMM	P31120	Phosphoglucosamine mutase OS=Escherichia coli (strain K12) GN=glmM PE=1 SV=3	52840.2	TRUE	Cytosol	68.3076	65.9776	66.2624	66.8492
GLMS	P17169	Glutamine--fructose-6-phosphate aminotransferase [isomerizing] OS=Escherichia coli (strain K12) GN=glmS PE=1 SV=4	72351.5	TRUE	Cytosol	57.5319	57.5094	57.3583	57.4665
GLMU	P0ACC7	Bifunctional protein GlmU OS=Escherichia coli (strain K12) GN=glmU PE=1 SV=1	55116.8	TRUE	Cytosol	58.4767	58.9852	58.8768	58.7796
GLNA	P0A9C5	Glutamine synthetase OS=Escherichia coli (strain K12) GN=glnA PE=1 SV=2	57598.7	TRUE	Cytosol	73.0639	73.2828	73.4368	73.2612
GLNB	P0A9Z1	Nitrogen regulatory protein P-II 1 OS=Escherichia coli (strain K12) GN=glnB PE=1 SV=1	14766.3	TRUE	Cytosol	85.0293	86.1782	80.7351	83.9809
GLND	P27249	Bifunctional uridylyltransferase/uridylyl-removing enzyme OS=Escherichia coli (strain K12) GN=glnD PE=1 SV=2	107881	TRUE	Cytosol	54.4603	52.8342	53.2282	53.5076
GLNE	P30870	Bifunctional glutamine synthetase adenylyltransferase/adenylyl-removing enzyme OS=Escherichia coli (strain K12) GN=glnE PE=1 SV=2	114134	TRUE	Cytosol	52.9567	54.0803	53.1531	53.3967
GLNG	P0AFB8	Nitrogen regulation protein NR(I) OS=Escherichia coli (strain K12) GN=glnG PE=1 SV=1	55544.6	TRUE	Cytosol	53.7212	53.7957	53.9718	53.8296
GLNH	P0AEQ3	Glutamine-binding periplasmic protein OS=Escherichia coli (strain K12) GN=glnH PE=1 SV=1	33818.9	TRUE	Periplasm	64.1308	64.2588	64.6356	64.3417
GLNL	P0AFB5	Nitrogen regulation protein NR(II) OS=Escherichia coli (strain K12) GN=glnL PE=1 SV=1	40136.4	FALSE	Cytosol	54.1521	53.9851	53.4856	53.8743
GLNP	P0AEQ6	Glutamine transport system permease protein GlnP OS=Escherichia coli (strain K12) GN=glnP PE=1 SV=1	25265.2	TRUE	Inner_membrane	57.0759	56.7566	58.9326	57.5884
GLNQ	P10346	Glutamine transport ATP-binding protein GlnQ OS=Escherichia coli (strain K12) GN=glnQ PE=1 SV=1	30208.6	TRUE	Cytosol	62.2039	62.7887	64.6652	63.2193
GLNS	P00962	Glutamine--tRNA ligase OS=Escherichia coli (strain K12) GN=glnS PE=1 SV=3	71341.2	TRUE	Cytosol	55.4824	55.27	55.4074	55.3866
GLOA	P0AC81	Lactoylglutathione lyase OS=Escherichia coli (strain K12) GN=gloA PE=1 SV=1	16800.8	TRUE	Cytosol	59.3218	59.4212	59.6464	59.4631
GLOB	P0AC84	Hydroxyacylglutathione hydrolase GloB OS=Escherichia coli (strain K12) GN=gloB PE=1 SV=1	31966.8	TRUE	Cytosol	59.3755	58.3413	58.6197	58.7788
GLOC	P75849	Hydroxyacylglutathione hydrolase GloC OS=Escherichia coli (strain K12) GN=gloC PE=1 SV=1	25601.2	TRUE	Cytosol	56.9132	58.3164	58.8903	58.04
GLPA	P0A9C0	Anaerobic glycerol-3-phosphate dehydrogenase subunit A OS=Escherichia coli (strain K12) GN=glpA PE=1 SV=1	62928	TRUE	Cytosol	56.0453	55.7925	56.3171	56.0516
GLPB	P13033	Anaerobic glycerol-3-phosphate dehydrogenase subunit B OS=Escherichia coli (strain K12) GN=glpB PE=1 SV=1	47961.1	TRUE	Cytosol	56.7328	56.1369	57.3139	56.7279
GLPC	P0A996	Anaerobic glycerol-3-phosphate dehydrogenase subunit C OS=Escherichia coli (strain K12) GN=glpC PE=1 SV=1	51293.3	TRUE	Cytosol	54.565	55.486	56.4908	55.5139
GLPD	P13035	Aerobic glycerol-3-phosphate dehydrogenase OS=Escherichia coli (strain K12) GN=glpD PE=1 SV=3	62615.2	TRUE	Cytosol	59.3111	59.6598	59.4647	59.4785
GLPE	P0A6V5	Thiosulfate sulfurtransferase GlpE OS=Escherichia coli (strain K12) GN=glpE PE=1 SV=1	12876.2	FALSE	Cytosol	54.0817	54.1647	54.0948	54.1137
GLPF	P0AER0	Glycerol uptake facilitator protein OS=Escherichia coli (strain K12) GN=glpF PE=1 SV=1	31936	TRUE	Inner_membrane		86.9264		86.9264
GLPG	P09391	Rhomboid protease GlpG OS=Escherichia coli (strain K12) GN=glpG PE=1 SV=5	32718.1	FALSE	Inner_membrane	54.5839	53.9879	54.1664	54.246
GLPK	P0A6F3	Glycerol kinase OS=Escherichia coli (strain K12) GN=glpK PE=1 SV=2	61521.9	TRUE	Cytosol	69.8538	69.8638	69.9502	69.8892
GLPQ	P09394	Glycerophosphodiester phosphodiesterase, periplasmic OS=Escherichia coli (strain K12) GN=glpQ PE=1 SV=2	48207.5	TRUE	Periplasm	56.2904	56.4737	56.1026	56.2889
GLPR	P0ACL0	Glycerol-3-phosphate regulon repressor OS=Escherichia coli (strain K12) GN=glpR PE=1 SV=1	29920.7	TRUE	Cytosol	53.5333	53.4751	54.2374	53.7486
GLPT	P08194	Glycerol-3-phosphate transporter OS=Escherichia coli (strain K12) GN=glpT PE=1 SV=1	54342.5	TRUE	Inner_membrane	66.5446	65.5803	64.777	65.634
GLPX	P0A9C9	Fructose-1,6-bisphosphatase 1 class 2 OS=Escherichia coli (strain K12) GN=glpX PE=1 SV=1	39438.1	TRUE	Cytosol	56.6979	56.452	56.3064	56.4854
GLRR	P0AFU4	Transcriptional regulatory protein GlrR OS=Escherichia coli (strain K12) GN=glrR PE=1 SV=1	53356.8	FALSE	Cytosol	54.1981	54.2797	53.1953	53.891
GLSA1	P77454	Glutaminase 1 OS=Escherichia coli (strain K12) GN=glsA1 PE=1 SV=1	35230.1	TRUE	Cytosol	61.8538	63.1894	62.0258	62.3564
GLSA2	P0A6W0	Glutaminase 2 OS=Escherichia coli (strain K12) GN=glsA2 PE=1 SV=1	35555.5	TRUE	Cytosol	60.2444	64.5333	62.3004	62.3594
GLTA	P0ABH7	Citrate synthase OS=Escherichia coli (strain K12) GN=gltA PE=1 SV=1	53653.8	TRUE	Cytosol	68.3812	66.7503	68.1719	67.7678
GLTB	P09831	Glutamate synthase [NADPH] large chain OS=Escherichia coli (strain K12) GN=gltB PE=1 SV=3	179918	TRUE	Cytosol	60.9708	60.7619	60.4097	60.7141
GLTD	P09832	Glutamate synthase [NADPH] small chain OS=Escherichia coli (strain K12) GN=gltD PE=1 SV=3	58567.5	TRUE	Cytosol	57.3062	56.9455	57.9462	57.3993
GLTI	P37902	Glutamate/aspartate import solute-binding protein OS=Escherichia coli (strain K12) GN=gltI PE=1 SV=2	40846.4	TRUE	Periplasm	70.7287	69.5148	67.5317	69.2584
GLTL	P0AAG3	Glutamate/aspartate import ATP-binding protein GltL OS=Escherichia coli (strain K12) GN=gltL PE=3 SV=1	31627.4	TRUE	Cytosol	53.5743	53.7964	53.8319	53.7342
GLTP	P21345	Proton/glutamate-aspartate symporter OS=Escherichia coli (strain K12) GN=gltP PE=1 SV=2	51310.8	TRUE	Inner_membrane	57.7088	59.0155	57.2025	57.9756
GLTX	P04805	Glutamate--tRNA ligase OS=Escherichia coli (strain K12) GN=gltX PE=1 SV=1	59680.9	TRUE	Cytosol	59.0476	59.0147	59.0371	59.0331
GLUQ	P27305	Glutamyl-Q tRNA(Asp) synthetase OS=Escherichia coli (strain K12) GN=gluQ PE=1 SV=6	36678.1	TRUE	Cytosol	54.9742	55.3671	54.9283	55.0899
GLYA	P0A825	Serine hydroxymethyltransferase OS=Escherichia coli (strain K12) GN=glyA PE=1 SV=1	52104.8	TRUE	Cytosol	69.1334	68.8884	69.2473	69.0897
GLYQ	P00960	Glycine--tRNA ligase alpha subunit OS=Escherichia coli (strain K12) GN=glyQ PE=1 SV=2	37558.1	TRUE	Cytosol	51.3575	51.6562	51.2473	51.4203
GLYS	P00961	Glycine--tRNA ligase beta subunit OS=Escherichia coli (strain K12) GN=glyS PE=1 SV=4	86331.7	TRUE	Cytosol	51.3748	51.4119	51.0063	51.2643
GMHA	P63224	Phosphoheptose isomerase OS=Escherichia coli (strain K12) GN=gmhA PE=1 SV=1	23493.5	TRUE	Cytosol	74.4117	72.7125	74.0196	73.7146
GMHB	P63228	D-glycero-beta-D-manno-heptose-1,7-bisphosphate 7-phosphatase OS=Escherichia coli (strain K12) GN=gmhB PE=1 SV=1	23972.4	FALSE	Cytosol	54.4095	54.2012	54.2851	54.2986
GMK	P60546	Guanylate kinase OS=Escherichia coli (strain K12) GN=gmk PE=1 SV=1	25640.5	TRUE	Cytosol	57.0618	57.6263	57.6715	57.4532
GND	P00350	6-phosphogluconate dehydrogenase, decarboxylating OS=Escherichia coli (strain K12) GN=gnd PE=1 SV=2	57979.9	TRUE	Cytosol	61.4094	61.4096	61.6476	61.4889
GNSA	P0AC92	Protein GnsA OS=Escherichia coli (strain K12) GN=gnsA PE=1 SV=1	8404.74	TRUE	Cytosol	62.9463	61.8901	62.0534	62.2966
GNSB	P77695	Protein GnsB OS=Escherichia coli (strain K12) GN=gnsB PE=3 SV=2	8835.19	TRUE	Cytosol	64.4408	64.3613	63.9225	64.2415
GNTR	P0ACP5	HTH-type transcriptional regulator GntR OS=Escherichia coli (strain K12) GN=gntR PE=1 SV=1	39319.9	TRUE	Cytosol	57.338	55.6495	57.6083	56.8653
GNTT	P39835	High-affinity gluconate transporter OS=Escherichia coli (strain K12) GN=gntT PE=1 SV=3	50002.7	TRUE	Inner_membrane	66.6544	66.2302	64.5008	65.7951
GOR	P06715	Glutathione reductase OS=Escherichia coli (strain K12) GN=gor PE=1 SV=1	54583.7	TRUE	Cytosol	58.8453	59.3077	59.0012	59.0514
GPH	P32662	Phosphoglycolate phosphatase OS=Escherichia coli (strain K12) GN=gph PE=1 SV=1	29949.8	TRUE	Cytosol	53.3529	53.196	52.9123	53.1537
GPMA	P62707	2,3-bisphosphoglycerate-dependent phosphoglycerate mutase OS=Escherichia coli (strain K12) GN=gpmA PE=1 SV=2	33580.3	TRUE	Cytosol	60.4766	60.3776	60.2332	60.3625
GPMB	P0A7A2	Probable phosphoglycerate mutase GpmB OS=Escherichia coli (strain K12) GN=gpmB PE=3 SV=1	25022.9	TRUE	Inner_membrane	55.1336	55.5817	54.8744	55.1966
GPMI	P37689	2,3-bisphosphoglycerate-independent phosphoglycerate mutase OS=Escherichia coli (strain K12) GN=gpmI PE=1 SV=1	63376.4	TRUE	Cytosol	53.5754	53.7244	53.4649	53.5882
GPPA	P25552	Guanosine-5'-triphosphate,3'-diphosphate pyrophosphatase OS=Escherichia coli (strain K12) GN=gppA PE=1 SV=3	58042.7	TRUE	Cytosol	55.0722	55.3348	55.074	55.1604
GPR	Q46851	L-glyceraldehyde 3-phosphate reductase OS=Escherichia coli (strain K12) GN=gpr PE=1 SV=1	42359.2	FALSE	NA	63.3066	64.6062	62.1487	63.3538
GPSA	P0A6S7	Glycerol-3-phosphate dehydrogenase [NAD(P)+] OS=Escherichia coli (strain K12) GN=gpsA PE=3 SV=1	38629.2	TRUE	Cytosol	60.0193	59.9755	58.8575	59.6174
GPT	P0A9M5	Xanthine phosphoribosyltransferase OS=Escherichia coli (strain K12) GN=gpt PE=1 SV=1	18620.9	TRUE	Cytosol	69.4576	69.6561	68.6724	69.262
GRCA	P68066	Autonomous glycyl radical cofactor OS=Escherichia coli (strain K12) GN=grcA PE=1 SV=1	15936.6	TRUE	Cytosol	56.1976	56.3981	56.2431	56.2796
GREA	P0A6W5	Transcription elongation factor GreA OS=Escherichia coli (strain K12) GN=greA PE=1 SV=1	19978.7	TRUE	Cytosol	50.4352	50.3465	50.547	50.4429
GREB	P30128	Transcription elongation factor GreB OS=Escherichia coli (strain K12) GN=greB PE=1 SV=2	21780.9	TRUE	Cytosol	51.5752	51.9356	51.6125	51.7078
GROL	P0A6F5	60 kDa chaperonin OS=Escherichia coli (strain K12) GN=groL PE=1 SV=2	66630.3	TRUE	Cytosol	68.212	68.1786	68.2937	68.2281
GROS	P0A6F9	10 kDa chaperonin OS=Escherichia coli (strain K12) GN=groS PE=1 SV=1	12213.9	TRUE	Cytosol		69.1642		69.1642
GRPE	P09372	Protein GrpE OS=Escherichia coli (strain K12) GN=grpE PE=1 SV=1	24763.3	TRUE	Cytosol	54.5452	54.2533	54.7632	54.5206
GRXA	P68688	Glutaredoxin 1 OS=Escherichia coli (strain K12) GN=grxA PE=1 SV=1	11167.8	TRUE	Cytosol	62.7935	59.2471	59.6568	60.5658
GRXB	P0AC59	Glutaredoxin 2 OS=Escherichia coli (strain K12) GN=grxB PE=1 SV=1	28573.7	TRUE	Cytosol	54.7747	54.3469	54.8994	54.6737
GRXC	P0AC62	Glutaredoxin 3 OS=Escherichia coli (strain K12) GN=grxC PE=1 SV=2	10677.7	TRUE	Cytosol	65.2719	63.5512	65.9548	64.926
GRXD	P0AC69	Glutaredoxin 4 OS=Escherichia coli (strain K12) GN=grxD PE=1 SV=1	14645.7	TRUE	Cytosol	53.5954	53.8777	53.1886	53.5539
GSHA	P0A6W9	Glutamate--cysteine ligase OS=Escherichia coli (strain K12) GN=gshA PE=1 SV=1	64016.2	TRUE	Cytosol	53.0967	53.3285	53.566	53.3304
GSHB	P04425	Glutathione synthetase OS=Escherichia coli (strain K12) GN=gshB PE=1 SV=1	39891.3	TRUE	Cytosol	66.7121	66.2052	65.6525	66.1899
GSIB	P75797	Glutathione-binding protein GsiB OS=Escherichia coli (strain K12) GN=gsiB PE=1 SV=1	64970.8	TRUE	Periplasm	63.3814	59.048	64.7503	62.3932
GSK	P0AEW6	Inosine-guanosine kinase OS=Escherichia coli (strain K12) GN=gsk PE=1 SV=1	53629.7	TRUE	Cytosol	56.2452	56.2906	56.3279	56.2879
GSS	P0AES0	Bifunctional glutathionylspermidine synthetase/amidase OS=Escherichia coli (strain K12) GN=gss PE=1 SV=1	78104.7	TRUE	Cytosol	61.3063	61.5949	59.0727	60.658
GSTA	P0A9D2	Glutathione S-transferase GstA OS=Escherichia coli (strain K12) GN=gstA PE=1 SV=1	26176.2	TRUE	Cytosol	63.6496	64.1978	65.0755	64.3076
GSTB	P0ACA7	Glutathione S-transferase GstB OS=Escherichia coli (strain K12) GN=gstB PE=1 SV=1	25645.5	TRUE	Cytosol	61.2133	60.6677	60.477	60.786
GUAA	P04079	GMP synthase [glutamine-hydrolyzing] OS=Escherichia coli (strain K12) GN=guaA PE=1 SV=1	64540.9	TRUE	Cytosol	55.2109	55.2893	55.5767	55.359
GUAB	P0ADG7	Inosine-5'-monophosphate dehydrogenase OS=Escherichia coli (strain K12) GN=guaB PE=1 SV=1	57775	TRUE	Cytosol	64.0587	64.0441	64.4294	64.1774
GUAC	P60560	GMP reductase OS=Escherichia coli (strain K12) GN=guaC PE=1 SV=1	42342.2	TRUE	Cytosol	67.6853	66.0886	67.398	67.0573
GUDD	P0AES2	Glucarate dehydratase OS=Escherichia coli (strain K12) GN=gudD PE=1 SV=2	53691.8	TRUE	Cytosol	55.0179	54.7908	55.1601	54.9896
GUTQ	P17115	Arabinose 5-phosphate isomerase GutQ OS=Escherichia coli (strain K12) GN=gutQ PE=1 SV=3	37159.8	TRUE	Cytosol	54.4725	54.8344	54.7146	54.6738
GYRA	P0AES4	DNA gyrase subunit A OS=Escherichia coli (strain K12) GN=gyrA PE=1 SV=1	106986	TRUE	Cytosol	55.9522	56.0969	55.9437	55.9976
GYRB	P0AES6	DNA gyrase subunit B OS=Escherichia coli (strain K12) GN=gyrB PE=1 SV=2	102095	TRUE	Cytosol	51.7665	51.7867	51.6352	51.7295
HCHA	P31658	Protein deglycase 1 OS=Escherichia coli (strain K12) GN=hchA PE=1 SV=3	35409.6	TRUE	Cytosol	63.8117	63.2751	63.2874	63.4581
HCXB	P30178	Hydroxycarboxylate dehydrogenase B OS=Escherichia coli (strain K12) GN=hcxB PE=1 SV=2	42078.4	TRUE	Cytosol	54.3516	54.3176	54.2661	54.3117
HDA	P69931	DnaA regulatory inactivator Hda OS=Escherichia coli (strain K12) GN=hda PE=1 SV=2	28620.3	TRUE	Cytosol	54.2468	53.6937	54.0527	53.9977
HDEA	P0AES9	Acid stress chaperone HdeA OS=Escherichia coli (strain K12) GN=hdeA PE=1 SV=1	15172.5	TRUE	Periplasm			56.4807	56.4807
HDEB	P0AET2	Acid stress chaperone HdeB OS=Escherichia coli (strain K12) GN=hdeB PE=1 SV=1	14211.5	TRUE	Periplasm	67.5712	62.3171	72.2943	67.3942
HDED	P0AET5	Protein HdeD OS=Escherichia coli (strain K12) GN=hdeD PE=1 SV=1	22435.6	TRUE	Inner_membrane	55.5989	58.8207	60.0058	58.1418
HDFR	P0A8R9	HTH-type transcriptional regulator HdfR OS=Escherichia coli (strain K12) GN=hdfR PE=3 SV=1	34361.3	TRUE	Cytosol	53.0872	53.649	53.3385	53.3582
HDHA	P0AET8	7-alpha-hydroxysteroid dehydrogenase OS=Escherichia coli (strain K12) GN=hdhA PE=1 SV=1	29510.5	TRUE	Cytosol	64.5441	64.0909	64.9923	64.5424
HELD	P15038	DNA helicase IV OS=Escherichia coli (strain K12) GN=helD PE=1 SV=2	86920.8	TRUE	Cytosol	52.0651	53.6088	53.0218	52.8986
HEMA	P0A6X1	Glutamyl-tRNA reductase OS=Escherichia coli (strain K12) GN=hemA PE=1 SV=1	50574.1	TRUE	Cytosol	52.5425	53.3621	52.6491	52.8513
HEMB	P0ACB2	Delta-aminolevulinic acid dehydratase OS=Escherichia coli (strain K12) GN=hemB PE=1 SV=2	39381.4	TRUE	Cytosol	62.365	62.7582	62.7921	62.6384
HEMC	P06983	Porphobilinogen deaminase OS=Escherichia coli (strain K12) GN=hemC PE=1 SV=2	35892.2	TRUE	Cytosol	74.6138	77.4753		76.0446
HEMD	P09126	Uroporphyrinogen-III synthase OS=Escherichia coli (strain K12) GN=hemD PE=3 SV=1	29154.4	TRUE	Cytosol	53.3833	53.8442	54.1769	53.8015
HEME	P29680	Uroporphyrinogen decarboxylase OS=Escherichia coli (strain K12) GN=hemE PE=3 SV=3	42888.4	TRUE	Cytosol	57.8435	58.2242	58.2469	58.1048
HEMG	P0ACB4	Protoporphyrinogen IX dehydrogenase [menaquinone] OS=Escherichia coli (strain K12) GN=hemG PE=1 SV=1	24019.8	FALSE	Cytosol	54.1479	54.6212	53.5455	54.1049
HEMH	P23871	Ferrochelatase OS=Escherichia coli (strain K12) GN=hemH PE=1 SV=3	38610.2	TRUE	Cytosol	55.0175	54.6209	54.6029	54.7471
HEML	P23893	Glutamate-1-semialdehyde 2,1-aminomutase OS=Escherichia coli (strain K12) GN=hemL PE=1 SV=2	48427.4	TRUE	Cytosol	58.2481	57.8793	58.2261	58.1178
HEMN	P32131	Oxygen-independent coproporphyrinogen III oxidase OS=Escherichia coli (strain K12) GN=hemN PE=1 SV=4	58021.3	TRUE	Cytosol	56.2065	56.3796	57.2565	56.6142
HEMX	P09127	Putative uroporphyrinogen-III C-methyltransferase OS=Escherichia coli (strain K12) GN=hemX PE=1 SV=1	47520.2	TRUE	Inner_membrane				#DIV/0!
HEMY	P0ACB7	Protein HemY OS=Escherichia coli (strain K12) GN=hemY PE=1 SV=1	49169.6	TRUE	Inner_membrane	54.2678	54.1899	54.0224	54.16
HEXR	P46118	HTH-type transcriptional regulator HexR OS=Escherichia coli (strain K12) GN=hexR PE=3 SV=2	35563.9	TRUE	Cytosol	54.6769	54.6438	54.7182	54.6796
HFLC	P0ABC3	Modulator of FtsH protease HflC OS=Escherichia coli (strain K12) GN=hflC PE=1 SV=1	42209.8	TRUE	Inner_membrane	65.3596	62.764	64.3383	64.1539
HFLD	P25746	High frequency lysogenization protein HflD OS=Escherichia coli (strain K12) GN=hflD PE=1 SV=1	24193	TRUE	Cytosol	54.0042	54.1331	54.0461	54.0611
HFLK	P0ABC7	Modulator of FtsH protease HflK OS=Escherichia coli (strain K12) GN=hflK PE=1 SV=1	50329.5	TRUE	Inner_membrane	65.9042	63.6373	64.0502	64.5306
HFLX	P25519	GTPase HflX OS=Escherichia coli (strain K12) GN=hflX PE=1 SV=3	51905.9	TRUE	Cytosol	54.7174	54.8738	54.8531	54.8148
HFQ	P0A6X3	RNA-binding protein Hfq OS=Escherichia coli (strain K12) GN=hfq PE=1 SV=2	12076.2	FALSE	Cytosol	54.2934	54.3036	54.045	54.214
HHA	P0ACE3	Hemolysin expression-modulating protein Hha OS=Escherichia coli (strain K12) GN=hha PE=1 SV=1	10283.6	TRUE	Cytosol	53.2152	52.7834	52.6036	52.8674
HINT	P0ACE7	Purine nucleoside phosphoramidase OS=Escherichia coli (strain K12) GN=hinT PE=1 SV=1	13920.4	TRUE	Cytosol	57.1879	57.2669	57.2669	57.2406
HIPA	P23874	Serine/threonine-protein kinase toxin HipA OS=Escherichia coli (strain K12) GN=hipA PE=1 SV=2	54915.7	FALSE	Cytosol	56.7189	54.3326	54.2144	55.0886
HISA	P10371	1-(5-phosphoribosyl)-5-[(5-phosphoribosylamino)methylideneamino] imidazole-4-carboxamide isomerase OS=Escherichia coli (strain K12) GN=hisA PE=3 SV=2	28479.3	TRUE	Cytosol	54.9321	54.9945	55.1045	55.0104
HISB	P06987	Histidine biosynthesis bifunctional protein HisB OS=Escherichia coli (strain K12) GN=hisB PE=1 SV=1	44948.5	TRUE	Cytosol	55.8166	55.7691	55.9074	55.8311
HISC	P06986	Histidinol-phosphate aminotransferase OS=Escherichia coli (strain K12) GN=hisC PE=1 SV=2	42598.4	TRUE	Cytosol	55.8806	56.3454	55.6962	55.974
HISD	P06988	Histidinol dehydrogenase OS=Escherichia coli (strain K12) GN=hisD PE=1 SV=5	50376.6	TRUE	Cytosol	68.7592	68.3075	67.0872	68.0513
HISF	P60664	Imidazole glycerol phosphate synthase subunit HisF OS=Escherichia coli (strain K12) GN=hisF PE=1 SV=1	31700.8	TRUE	Cytosol	56.0547	55.6471	55.5127	55.7381
HISG	P60757	ATP phosphoribosyltransferase OS=Escherichia coli (strain K12) GN=hisG PE=1 SV=1	36609.6	TRUE	Cytosol	59.5217	59.1975	60.4741	59.7311
HISH	P60595	Imidazole glycerol phosphate synthase subunit HisH OS=Escherichia coli (strain K12) GN=hisH PE=1 SV=1	23700.2	TRUE	Cytosol	54.9878	54.2797	54.8813	54.7163
HISI	P06989	Histidine biosynthesis bifunctional protein HisIE OS=Escherichia coli (strain K12) GN=hisI PE=3 SV=3	25433.4	TRUE	Cytosol	73.153	66.8271	65.786	68.5887
HISJ	P0AEU0	Histidine-binding periplasmic protein OS=Escherichia coli (strain K12) GN=hisJ PE=1 SV=1	34079.6	TRUE	Periplasm	58.2307	59.2592	58.9228	58.8042
HISS	P60906	Histidine--tRNA ligase OS=Escherichia coli (strain K12) GN=hisS PE=1 SV=2	50951.7	TRUE	Cytosol	56.627	56.9521	56.9457	56.8416
HLDD	P67910	ADP-L-glycero-D-manno-heptose-6-epimerase OS=Escherichia coli (strain K12) GN=hldD PE=1 SV=1	39110.1	TRUE	Cytosol	61.4935	61.7679	62.1606	61.8074
HLDE	P76658	Bifunctional protein HldE OS=Escherichia coli (strain K12) GN=hldE PE=1 SV=1	57205	TRUE	Cytosol	54.9111	55.4107	55.4606	55.2608
HMP	P24232	Flavohemoprotein OS=Escherichia coli (strain K12) GN=hmp PE=1 SV=1	48766.5	TRUE	Cytosol	54.7059	54.9954	54.8779	54.8598
HNS	P0ACF8	DNA-binding protein H-NS OS=Escherichia coli (strain K12) GN=hns PE=1 SV=2	18337	TRUE	Cytosol	57.9457	58.4612	58.5087	58.3052
HOLA	P28630	DNA polymerase III subunit delta OS=Escherichia coli (strain K12) GN=holA PE=1 SV=1	41256.2	TRUE	Cytosol	54.1818	53.4095	53.8368	53.8094
HOLB	P28631	DNA polymerase III subunit delta' OS=Escherichia coli (strain K12) GN=holB PE=1 SV=2	39145.6	TRUE	Cytosol	54.1036	54.132	54.2885	54.1747
HOLC	P28905	DNA polymerase III subunit chi OS=Escherichia coli (strain K12) GN=holC PE=1 SV=1	18340.7	FALSE	Cytosol	54.1104	54.2062	53.7732	54.0299
HOLE	P0ABS8	DNA polymerase III subunit theta OS=Escherichia coli (strain K12) GN=holE PE=1 SV=1	10215.7	TRUE	Cytosol	55.7404	56.5198	56.0376	56.0993
HPF	P0AFX0	Ribosome hibernation promoting factor OS=Escherichia coli (strain K12) GN=hpf PE=1 SV=1	12806.1	TRUE	Cytosol	55.8344	57.604	54.8474	56.0953
HPT	P0A9M2	Hypoxanthine phosphoribosyltransferase OS=Escherichia coli (strain K12) GN=hpt PE=1 SV=1	22508.1	TRUE	Cytosol	74.1551	72.8406	77.0193	74.6716
HRPA	P43329	ATP-dependent RNA helicase HrpA OS=Escherichia coli (strain K12) GN=hrpA PE=3 SV=3	167552	TRUE	Cytosol	50.7119	50.9932	50.8867	50.8639
HRPB	P37024	ATP-dependent RNA helicase HrpB OS=Escherichia coli (strain K12) GN=hrpB PE=3 SV=3	94991	TRUE	Cytosol	53.048	53.5588	53.2671	53.2913
HSCA	P0A6Z1	Chaperone protein HscA OS=Escherichia coli (strain K12) GN=hscA PE=1 SV=1	69851	TRUE	Cytosol	50.8295	50.7067	51.0714	50.8692
HSCB	P0A6L9	Co-chaperone protein HscB OS=Escherichia coli (strain K12) GN=hscB PE=1 SV=1	21958.5	TRUE	Cytosol	54.249	54.3608	54.3769	54.3289
HSDM	P08957	Type I restriction enzyme EcoKI M protein OS=Escherichia coli (strain K12) GN=hsdM PE=1 SV=1	66257.4	TRUE	Cytosol	50.3006	50.6205	50.3495	50.4236
HSDR	P08956	Type I restriction enzyme EcoKI R protein OS=Escherichia coli (strain K12) GN=hsdR PE=3 SV=3	151196	TRUE	Cytosol	50.8779	50.7694	50.4102	50.6858
HSDS	P05719	Type-1 restriction enzyme EcoKI specificity protein OS=Escherichia coli (strain K12) GN=hsdS PE=1 SV=1	61044.2	TRUE	Cytosol	50.682	50.9654	50.9818	50.8764
HSLJ	P52644	Heat shock protein HslJ OS=Escherichia coli (strain K12) GN=hslJ PE=1 SV=1	17847.4	TRUE	Outer_membrane				#DIV/0!
HSLO	P0A6Y5	33 kDa chaperonin OS=Escherichia coli (strain K12) GN=hslO PE=1 SV=1	34460.2	TRUE	Cytosol	53.4333	53.5526	53.196	53.3939
HSLR	P0ACG8	Heat shock protein 15 OS=Escherichia coli (strain K12) GN=hslR PE=1 SV=1	18694.6	TRUE	Cytosol	55.8315	54.373	56.0266	55.4104
HSLU	P0A6H5	ATP-dependent protease ATPase subunit HslU OS=Escherichia coli (strain K12) GN=hslU PE=1 SV=1	56551.8	TRUE	Cytosol	56.522	56.3226	55.9184	56.2543
HSLV	P0A7B8	ATP-dependent protease subunit HslV OS=Escherichia coli (strain K12) GN=hslV PE=1 SV=2	21429.6	TRUE	Cytosol	70.8875	68.5769	67.9369	69.1337
HTPG	P0A6Z3	Chaperone protein HtpG OS=Escherichia coli (strain K12) GN=htpG PE=1 SV=1	81919.9	TRUE	Cytosol	59.4672	59.5421	59.3741	59.4611
HTPX	P23894	Protease HtpX OS=Escherichia coli (strain K12) GN=htpX PE=1 SV=1	33792.9	TRUE	Inner_membrane	60.1148	57.4892	57.426	58.3433
HTRL	P25666	Protein HtrL OS=Escherichia coli (strain K12) GN=htrL PE=2 SV=2	39852	TRUE	Cytosol	53.4396	52.7223	52.2374	52.7998
HUPA	P0ACF0	DNA-binding protein HU-alpha OS=Escherichia coli (strain K12) GN=hupA PE=1 SV=1	12050	TRUE	Cytosol	61.7754	61.915	61.1928	61.6277
HUPB	P0ACF4	DNA-binding protein HU-beta OS=Escherichia coli (strain K12) GN=hupB PE=1 SV=1	11282.5	TRUE	Cytosol	62.3045	63.2955	61.6385	62.4128
HXPA	P77625	Hexitol phosphatase A OS=Escherichia coli (strain K12) GN=hxpA PE=1 SV=2	24997.5	FALSE	Cytosol	53.9525	53.4955	53.8326	53.7602
HXPB	P77247	Hexitol phosphatase B OS=Escherichia coli (strain K12) GN=hxpB PE=1 SV=1	26319.1	TRUE	Cytosol	58.6012	58.6403	58.1269	58.4561
HYAA	P69739	Hydrogenase-1 small chain OS=Escherichia coli (strain K12) GN=hyaA PE=1 SV=1	44890.7	TRUE	Inner_membrane	54.7772	58.9416	57.1958	56.9715
HYAB	P0ACD8	Hydrogenase-1 large chain OS=Escherichia coli (strain K12) GN=hyaB PE=1 SV=1	71936.9	TRUE	Cytosol	57.4166	55.9826	57.0525	56.8173
HYBC	P0ACE0	Hydrogenase-2 large chain OS=Escherichia coli (strain K12) GN=hybC PE=1 SV=2	69553.6	TRUE	Periplasm	55.0393	55.8624	54.8959	55.2659
HYBO	P69741	Hydrogenase-2 small chain OS=Escherichia coli (strain K12) GN=hybO PE=1 SV=1	44492.9	TRUE	Periplasm	56.9855	55.3657	55.1957	55.849
HYPB	P0AAN3	Hydrogenase isoenzymes nickel incorporation protein HypB OS=Escherichia coli (strain K12) GN=hypB PE=1 SV=1	35266.3	FALSE	Cytosol	54.1717	54.279	54.1088	54.1865
HYPE	P24193	Hydrogenase isoenzymes formation protein HypE OS=Escherichia coli (strain K12) GN=hypE PE=1 SV=2	37761.1	TRUE	Cytosol	57.4289	57.0947	58.7905	57.7714
IAAA	P37595	Isoaspartyl peptidase OS=Escherichia coli (strain K12) GN=iaaA PE=1 SV=2	35720.2	TRUE	Cytosol	57.1394	54.988	56.1677	56.0984
IADA	P39377	Isoaspartyl dipeptidase OS=Escherichia coli (strain K12) GN=iadA PE=1 SV=1	44837.8	TRUE	Cytosol		72.9545	80.5268	76.7407
IBAG	P0A9W6	Acid stress protein IbaG OS=Escherichia coli (strain K12) GN=ibaG PE=1 SV=1	10362.4	TRUE	Cytosol	54.7074	54.5233	54.4634	54.5647
IBPA	P0C054	Small heat shock protein IbpA OS=Escherichia coli (strain K12) GN=ibpA PE=1 SV=1	16909.9	TRUE	Cytosol	52.0967	52.1801	51.78	52.0189
IBPB	P0C058	Small heat shock protein IbpB OS=Escherichia coli (strain K12) GN=ibpB PE=1 SV=1	17458.2	TRUE	Cytosol	53.763	53.4873	53.2844	53.5116
ICD	P08200	Isocitrate dehydrogenase [NADP] OS=Escherichia coli (strain K12) GN=icd PE=1 SV=1	53173.7	TRUE	Cytosol	59.9349	59.9817	59.8444	59.9203
ICLR	P16528	Transcriptional repressor IclR OS=Escherichia coli (strain K12) GN=iclR PE=1 SV=1	32412.3	TRUE	Cytosol	54.7855	54.4854	54.5787	54.6165
IDI	Q46822	Isopentenyl-diphosphate Delta-isomerase OS=Escherichia coli (strain K12) GN=idi PE=1 SV=1	22098.3	TRUE	Cytosol	59.4982	58.0751	58.2406	58.6046
IHFA	P0A6X7	Integration host factor subunit alpha OS=Escherichia coli (strain K12) GN=ihfA PE=1 SV=1	13638.6	TRUE	Cytosol				#DIV/0!
IHFB	P0A6Y1	Integration host factor subunit beta OS=Escherichia coli (strain K12) GN=ihfB PE=1 SV=1	12477.8	TRUE	Cytosol	57.6597	57.2827	57.6598	57.5341
ILES	P00956	Isoleucine--tRNA ligase OS=Escherichia coli (strain K12) GN=ileS PE=1 SV=5	119008	TRUE	Cytosol	65.8827	65.0857	65.0766	65.3483
ILVA	P04968	L-threonine dehydratase biosynthetic IlvA OS=Escherichia coli (strain K12) GN=ilvA PE=1 SV=1	61371.3	TRUE	Cytosol	59.3344	59.9105	60.7448	59.9966
ILVB	P08142	Acetolactate synthase isozyme 1 large subunit OS=Escherichia coli (strain K12) GN=ilvB PE=1 SV=1	65039.9	TRUE	Cytosol	55.1793	55.302	55.1347	55.2054
ILVC	P05793	Ketol-acid reductoisomerase (NADP(+)) OS=Escherichia coli (strain K12) GN=ilvC PE=1 SV=4	61938.8	TRUE	Cytosol	54.8751	54.8954	55.0571	54.9425
ILVD	P05791	Dihydroxy-acid dehydratase OS=Escherichia coli (strain K12) GN=ilvD PE=1 SV=5	73507.3	TRUE	Cytosol	60.4613	60.1382	60.7841	60.4612
ILVE	P0AB80	Branched-chain-amino-acid aminotransferase OS=Escherichia coli (strain K12) GN=ilvE PE=1 SV=2	36993.1	TRUE	Cytosol	61.0474	62.4828	63.1979	62.2427
ILVN	P0ADF8	Acetolactate synthase isozyme 1 small subunit OS=Escherichia coli (strain K12) GN=ilvN PE=1 SV=1	12129.3	FALSE	Cytosol	53.8525	54.2506	54.0166	54.0399
INAA	P27294	Protein InaA OS=Escherichia coli (strain K12) GN=inaA PE=1 SV=3	29117.6	TRUE	Cytosol	52.4766	53.9516	53.1929	53.2071
INFA	P69222	Translation initiation factor IF-1 OS=Escherichia coli (strain K12) GN=infA PE=1 SV=2	9390.14	TRUE	Cytosol	57.1924	57.2219	56.4321	56.9488
INFB	P0A705	Translation initiation factor IF-2 OS=Escherichia coli (strain K12) GN=infB PE=1 SV=1	112586	TRUE	Cytosol	51.7863	51.866	51.6957	51.7827
INFC	P0A707	Translation initiation factor IF-3 OS=Escherichia coli (strain K12) GN=infC PE=1 SV=1	25420.5	TRUE	Cytosol	55.0108	55.4731	55.6083	55.364
[truncated: 1,361 more rows]

## Sheet: BM28 pOF39 sequence
BM28 pOF39 sequence (or pOF39 with the T->C groESL discriminator SNP):
GATCCGGTGATTGATTGAGCAAGCTTTAATGCGGTAGTTTATCACAGTTAAATTGCTAACGCAGTCAGGCACCGTGTATGAAATCTAACAATGCGCTCATCGTCATCCTCGGCACCGTCACCCTGGATGCTGTAGGCATAGGCTTGGTTATGCCGGTACTGCCGGGCCTCTTGCGGGATATCGTCCATTCCGACAGCATCGCCAGTCACTATGGCGTGCTGCTAGCGCTATATGCGTTGATGCAATTTCTATGCGCACCCGTTCTCGGAGCACTGTCCGACCGCTTTGGCCGCCGCCCAGTCCTGCTCGCTTCGCTACTTGGAGCCACTATCGACTACGCGATCATGGCGACCACACCCGTCCTGTGGATCCTCTACGCCGGACGCATCGTGGCCGGCA…
Notes:
[truncated: 2 more rows]

[truncated: 1 more sheets: MC4100 lysUcat P1 info]
